# Supplementary material for: 4,4′-Bipyridine-1,1′-diium 2,3,5,6-tetra­bromo­terephthalate dihydrate
Source: Acta Crystallogr Sect E Struct Rep Online. 2011 Sep 14;67(Pt 10):o2636. doi: 10.1107/S1600536811035926 (PMC3201235; doi:10.1107/S1600536811035926)
Supplement: Supplementary file 1 [file e-67-o2636-sup1.cif]

##############################################################################
#                                                                            #
# This CIF contains the data in a paper accepted for publication in          #
# Acta Crystallographica Section E. It conforms to the requirements of       #
# Notes for Authors for Acta Crystallographica Section E, and has been       #
# peer reviewed under the auspices of the IUCr Commission on Journals.       #
#                                                                            #
# Full details of the Crystallographic Information File format               #
# are given in the paper "The Crystallographic Information File (CIF):       #
# a New Standard Archive File for Crystallography" by S. R. Hall, F. H.      #
# Allen and I. D. Brown [Acta Cryst. (1991), A47, 655-685].                  #
#                                                                            #
# The current version of the core CIF dictionary is obtainable from          #
# ftp://ftp.iucr.org/pub/cif_core.dic.                                       #
#                                                                            #
# Software is freely available for graphical display of the structure(s)     #
# in this CIF. For information consult the CIF software page                 #
# http://www.iucr.org/resources/cif/software.                                #
#                                                                            #
# This file may be used for bona fide research purposes within the           #
# scientific community so long as proper attribution is given to the journal # 
# article from which it was obtained.                                        #
#                                                                            #
##############################################################################
data_global
_audit_creation_method     'by CrystalStructure 4.0'
_journal_date_recd_electronic     2011-07-09
_journal_date_accepted     2011-09-02
_journal_name_full     'Acta Crystallographica, Section E'
_journal_year     2011
_journal_volume     67
_journal_issue     10
_journal_page_first     o2636
_journal_page_last     o2636
_journal_paper_category     QO
_journal_coeditor_code     IM2306
_publ_contact_author_name     'Hitoshi Kumagai'
_publ_contact_author_address
;
Institute for Molecular Science, 38 Nishigounaka Okazaki, Aichi, Japan
;
_publ_contact_author_email     'e1254@mosk.tytlabs.co.jp'
_publ_contact_author_fax     '+81 561 63 6507'
_publ_contact_author_phone     '+81 561 71 7178'
_publ_section_title
;
4,4'-Bipyridine-1,1'-diium 2,3,5,6-tetrabromoterephthalate dihydrate
;
loop_
    _publ_author_name
    _publ_author_footnote
    _publ_author_address
    'Kumagai, Hitoshi' .
;
Institute for Molecular Science, 38 Nishigounaka Okazaki, Aichi, Japan
;
    'Kawata, Satoshi' .
;
Department of Chemistry, Fukuoka University, Fukuoka 814-0180, Japan
;
_publ_section_synopsis     .
data_I
_chemical_name_systematic
;
4,4'-Bipyridine-1,1'-diium 2,3,5,6-tetrabromoterephthalate dihydrate
;
_chemical_formula_moiety     'C10 H10 N2 2+, C8 Br4 O4 2-, 2(H2 O)'
_chemical_formula_sum     'C18 H14 Br4 N2 O6'
_chemical_formula_iupac     'C10 H10 N2 2+, C8 Br4 O4 2-, 2H2 O'
_chemical_formula_weight     673.93
_chemical_melting_point     ?
_symmetry_cell_setting     triclinic
_symmetry_space_group_name_H-M     'P -1'
_symmetry_space_group_name_Hall     '-P 1'
loop_
    _symmetry_equiv_pos_site_id
    _symmetry_equiv_pos_as_xyz
    1 '+X,+Y,+Z'
    2 '-X,-Y,-Z'
_cell_length_a     6.503(3)
_cell_length_b     9.249(4)
_cell_length_c     9.987(4)
_cell_angle_alpha     64.119(14)
_cell_angle_beta     85.868(18)
_cell_angle_gamma     73.737(14)
_cell_volume     517.9(4)
_cell_formula_units_Z     1
_cell_measurement_reflns_used     1137
_cell_measurement_theta_min     3.27
_cell_measurement_theta_max     27.54
_cell_measurement_temperature     293
_exptl_crystal_description     prism
_exptl_crystal_colour     colorless
_exptl_crystal_size_max     0.300
_exptl_crystal_size_mid     0.200
_exptl_crystal_size_min     0.200
_exptl_crystal_density_diffrn     2.161
_exptl_crystal_density_meas     ?
_exptl_crystal_density_method     'not measured'
_exptl_crystal_F_000     324.00
_exptl_absorpt_coefficient_mu     7.834
_exptl_absorpt_correction_type     multi-scan
_exptl_absorpt_process_details     '(<i>REQAB</i>; Rigaku, 1998)'
_exptl_absorpt_correction_T_min     0.126
_exptl_absorpt_correction_T_max     0.209
_diffrn_ambient_temperature     293
_diffrn_radiation_type     'Mo K\a'
_diffrn_radiation_wavelength     0.71070
_diffrn_measurement_device_type     'Rigaku Mercury70'
_diffrn_measurement_method     \w
_diffrn_detector_area_resol_mean     7.314
_diffrn_reflns_number     5065
_diffrn_reflns_av_R_equivalents     0.0265
_diffrn_reflns_theta_max     27.54
_diffrn_reflns_theta_full     27.55
_diffrn_measured_fraction_theta_max     0.979
_diffrn_measured_fraction_theta_full     0.979
_diffrn_reflns_limit_h_min     -8
_diffrn_reflns_limit_h_max     8
_diffrn_reflns_limit_k_min     -12
_diffrn_reflns_limit_k_max     12
_diffrn_reflns_limit_l_min     -12
_diffrn_reflns_limit_l_max     12
_diffrn_standards_number     0
_diffrn_standards_interval_count     .
_diffrn_standards_decay_%     ?
_refine_special_details
;
Refinement was performed using all reflections. The weighted <i>R</i>-factor
(<i>wR</i>) and goodness of fit (<i>S</i>) are based on <i>F</i>^2^.
<i>R</i>-factor (gt) are based on <i>F</i>. The threshold expression of
<i>F</i>^2^ > 2.0 \s(<i>F</i>^2^) is used only for calculating <i>R</i>-factor
(gt).
;
_reflns_number_total     2336
_reflns_number_gt     2116
_reflns_threshold_expression     F^2^>2.0\s(F^2^)
_refine_ls_structure_factor_coef     Fsqd
_refine_ls_R_factor_gt     0.0312
_refine_ls_wR_factor_ref     0.0855
_refine_ls_goodness_of_fit_ref     1.191
_refine_ls_number_reflns     2336
_refine_ls_number_parameters     136
_refine_ls_number_restraints     0
_refine_ls_hydrogen_treatment     constr
_refine_ls_weighting_scheme     calc
_refine_ls_weighting_details
            'w = 1/[\s^2^(Fo^2^)+(0.0449P)^2^+0.1173P] where P=(Fo^2^+2Fc^2^)/3'
_atom_sites_solution_hydrogens     geom
_atom_sites_solution_primary     direct
_atom_sites_solution_secondary     difmap
_refine_ls_shift/su_max     0.001
_refine_diff_density_max     0.480
_refine_diff_density_min     -1.550
_refine_ls_extinction_method     none
_refine_ls_extinction_coef     ?
loop_
    _atom_type_symbol
    _atom_type_description
    _atom_type_scat_dispersion_real
    _atom_type_scat_dispersion_imag
    _atom_type_scat_source
    'C' 'C' 0.0033 0.0016
;
International Tables for Crystallography
(1992, Vol. C, Tables 4.2.6.8 and 6.1.1.4)
;
    'H' 'H' 0.0000 0.0000
;
International Tables for Crystallography
(1992, Vol. C, Table 6.1.1.4)
;
    'Br' 'Br' -0.2901 2.4595
;
International Tables for Crystallography
(1992, Vol. C, Tables 4.2.6.8 and 6.1.1.4)
;
    'N' 'N' 0.0061 0.0033
;
International Tables for Crystallography
(1992, Vol. C, Tables 4.2.6.8 and 6.1.1.4)
;
    'O' 'O' 0.0106 0.0060
;
International Tables for Crystallography
(1992, Vol. C, Tables 4.2.6.8 and 6.1.1.4)
;
_computing_data_collection     'CrystalClear (Rigaku/MSC, 2005)'
_computing_cell_refinement     'CrystalClear (Rigaku/MSC, 2005)'
_computing_data_reduction     'CrystalClear (Rigaku/MSC, 2005)'
_computing_structure_solution
                                 '<i>IL MILIONE</i> (Burla <i>et al.</i>, 2007)'
_computing_structure_refinement     'SHELXL97 (Sheldrick, 2008)'
_computing_molecular_graphics     'CrystalStructure (Rigaku, 2010)'
_computing_publication_material     '<i>CrystalMaker</i> (Palmer, 2004)'
loop_
    _atom_site_type_symbol
    _atom_site_label
    _atom_site_fract_x
    _atom_site_fract_y
    _atom_site_fract_z
    _atom_site_U_iso_or_equiv
    _atom_site_adp_type
    _atom_site_calc_flag
    _atom_site_refinement_flags
    _atom_site_occupancy
    _atom_site_symmetry_multiplicity
    _atom_site_disorder_assembly
    _atom_site_disorder_group
    Br Br1 0.10645(4) 0.42116(4) 0.71999(3) 0.03083(11) Uani d . 1.0 2 . .
    Br Br2 0.32963(5) 0.18104(4) 0.54456(3) 0.03350(12) Uani d . 1.0 2 . .
    O O1 0.1557(4) 0.8335(3) 0.5839(3) 0.0351(5) Uani d . 1.0 2 . .
    O O2 0.3797(4) 0.6584(3) 0.7830(3) 0.0422(6) Uani d . 1.0 2 . .
    O O3 0.7487(4) 0.4074(3) 0.9249(3) 0.0446(6) Uani d . 1.0 2 . .
    N N1 0.8843(4) 0.9226(3) 0.7575(3) 0.0306(6) Uani d . 1.0 2 . .
    C C1 0.8549(6) 1.0592(5) 0.7789(4) 0.0409(8) Uani d . 1.0 2 . .
    C C2 0.7080(5) 1.0919(4) 0.8752(4) 0.0368(7) Uani d . 1.0 2 . .
    C C3 0.5825(4) 0.9836(4) 0.9480(3) 0.0236(6) Uani d . 1.0 2 . .
    C C4 0.6149(5) 0.8444(5) 0.9214(4) 0.0367(7) Uani d . 1.0 2 . .
    C C5 0.7679(6) 0.8159(4) 0.8268(4) 0.0377(7) Uani d . 1.0 2 . .
    C C6 0.4067(4) 0.6003(3) 0.5735(3) 0.0221(5) Uani d . 1.0 2 . .
    C C7 0.3331(4) 0.4652(4) 0.5922(3) 0.0229(5) Uani d . 1.0 2 . .
    C C8 0.4251(4) 0.3656(4) 0.5196(3) 0.0231(5) Uani d . 1.0 2 . .
    C C9 0.3056(5) 0.7067(4) 0.6539(3) 0.0262(6) Uani d . 1.0 2 . .
    H H1 0.9351 1.1338 0.7277 0.0491 Uiso calc R 1.0 2 . .
    H H2 0.6927 1.1859 0.8916 0.0442 Uiso calc R 1.0 2 . .
    H H3 0.5329 0.7698 0.9677 0.0441 Uiso calc R 1.0 2 . .
    H H4 0.7906 0.7208 0.8110 0.0452 Uiso calc R 1.0 2 . .
    H H5 0.9899 0.8937 0.6971 0.0367 Uiso d . 1.0 2 . .
    H H6 0.7539 0.3878 1.0277 0.0670 Uiso d . 1.0 2 . .
    H H7 0.6152 0.4970 0.8711 0.0670 Uiso d . 1.0 2 . .
loop_
    _atom_site_aniso_label
    _atom_site_aniso_U_11
    _atom_site_aniso_U_22
    _atom_site_aniso_U_33
    _atom_site_aniso_U_12
    _atom_site_aniso_U_13
    _atom_site_aniso_U_23
    Br1 0.02820(17) 0.03494(19) 0.03224(19) -0.01138(13) 0.01655(12)
                                                                    -0.01780(14)
    Br2 0.03620(19) 0.03384(19) 0.0411(2) -0.01650(14) 0.01468(14) -0.02352(15)
    O1 0.0340(11) 0.0330(11) 0.0321(11) 0.0036(9) 0.0083(9) -0.0172(9)
    O2 0.0477(13) 0.0549(14) 0.0277(12) -0.0052(11) 0.0025(10) -0.0266(11)
    O3 0.0460(14) 0.0483(14) 0.0416(14) -0.0126(11) 0.0168(11) -0.0237(12)
    N1 0.0286(12) 0.0356(13) 0.0320(13) -0.0080(10) 0.0150(10) -0.0211(11)
    C1 0.0426(18) 0.0430(18) 0.050(2) -0.0230(15) 0.0297(16) -0.0292(17)
    C2 0.0434(17) 0.0342(16) 0.0468(19) -0.0185(14) 0.0247(15) -0.0287(15)
    C3 0.0239(13) 0.0270(13) 0.0226(13) -0.0063(10) 0.0070(11) -0.0145(11)
    C4 0.0438(17) 0.0400(16) 0.0412(18) -0.0220(14) 0.0226(15) -0.0276(15)
    C5 0.0479(18) 0.0391(17) 0.0413(18) -0.0177(14) 0.0192(15) -0.0302(15)
    C6 0.0204(12) 0.0252(12) 0.0200(13) -0.0012(10) 0.0033(10) -0.0127(11)
    C7 0.0197(12) 0.0283(13) 0.0208(13) -0.0048(10) 0.0067(10) -0.0127(11)
    C8 0.0225(12) 0.0226(12) 0.0245(13) -0.0046(10) 0.0043(10) -0.0121(11)
    C9 0.0277(14) 0.0307(14) 0.0274(15) -0.0097(11) 0.0122(11) -0.0196(12)
_geom_special_details
;
ENTER SPECIAL DETAILS OF THE MOLECULAR GEOMETRY
;
loop_
    _geom_bond_atom_site_label_1
    _geom_bond_atom_site_label_2
    _geom_bond_site_symmetry_1
    _geom_bond_site_symmetry_2
    _geom_bond_distance
    _geom_bond_publ_flag
    Br1 C7 . . 1.892(3) no
    Br2 C8 . . 1.887(4) no
    O1 C9 . . 1.248(3) no
    O2 C9 . . 1.249(4) no
    N1 C1 . . 1.332(6) no
    N1 C5 . . 1.331(5) no
    C1 C2 . . 1.374(6) no
    C2 C3 . . 1.392(5) no
    C3 C3 . 2_677 1.501(4) no
    C3 C4 . . 1.382(6) no
    C4 C5 . . 1.374(5) no
    C6 C7 . . 1.394(5) no
    C6 C8 . 2_666 1.396(4) no
    C6 C9 . . 1.516(5) no
    C7 C8 . . 1.395(5) no
    O3 H6 . . 0.963 no
    O3 H7 . . 1.002 no
    N1 H5 . . 0.941 no
    C1 H1 . . 0.930 no
    C2 H2 . . 0.930 no
    C4 H3 . . 0.930 no
    C5 H4 . . 0.930 no
loop_
    _geom_contact_atom_site_label_1
    _geom_contact_atom_site_label_2
    _geom_contact_distance
    _geom_contact_site_symmetry_1
    _geom_contact_site_symmetry_2
    _geom_contact_publ_flag
    O1 H5 1.670 . 1_455 no
    O1 H5 2.828 . 2_676 no
    O2 H5 2.737 . 1_455 no
    O2 H6 1.944 . 2_667 no
    O2 H7 1.765 . . no
    H5 O1 1.670 . 1_655 no
    H5 O1 2.828 . 2_676 no
    H5 O2 2.737 . 1_655 no
    H6 O2 1.944 . 2_667 no
    H7 O2 1.765 . . no
loop_
    _geom_angle_atom_site_label_1
    _geom_angle_atom_site_label_2
    _geom_angle_atom_site_label_3
    _geom_angle_site_symmetry_1
    _geom_angle_site_symmetry_2
    _geom_angle_site_symmetry_3
    _geom_angle
    _geom_angle_publ_flag
    C1 N1 C5 . . . 120.5(3) no
    N1 C1 C2 . . . 121.2(4) no
    C1 C2 C3 . . . 119.6(4) no
    C2 C3 C3 . . 2_677 121.2(4) no
    C2 C3 C4 . . . 117.7(3) no
    C3 C3 C4 2_677 . . 121.1(3) no
    C3 C4 C5 . . . 120.1(4) no
    N1 C5 C4 . . . 120.9(4) no
    C7 C6 C8 . . 2_666 118.8(3) no
    C7 C6 C9 . . . 120.1(3) no
    C8 C6 C9 2_666 . . 121.1(3) no
    Br1 C7 C6 . . . 117.8(3) no
    Br1 C7 C8 . . . 121.4(3) no
    C6 C7 C8 . . . 120.8(3) no
    Br2 C8 C6 . . 2_666 118.1(3) no
    Br2 C8 C7 . . . 121.6(2) no
    C6 C8 C7 2_666 . . 120.4(3) no
    O1 C9 O2 . . . 126.8(4) no
    O1 C9 C6 . . . 116.2(3) no
    O2 C9 C6 . . . 116.9(3) no
    H6 O3 H7 . . . 110.0 no
    C1 N1 H5 . . . 122.8 no
    C5 N1 H5 . . . 116.6 no
    N1 C1 H1 . . . 119.417 no
    C2 C1 H1 . . . 119.409 no
    C1 C2 H2 . . . 120.212 no
    C3 C2 H2 . . . 120.215 no
    C3 C4 H3 . . . 119.938 no
    C5 C4 H3 . . . 119.934 no
    N1 C5 H4 . . . 119.564 no
    C4 C5 H4 . . . 119.572 no
loop_
    _geom_torsion_atom_site_label_1
    _geom_torsion_atom_site_label_2
    _geom_torsion_atom_site_label_3
    _geom_torsion_atom_site_label_4
    _geom_torsion_site_symmetry_1
    _geom_torsion_site_symmetry_2
    _geom_torsion_site_symmetry_3
    _geom_torsion_site_symmetry_4
    _geom_torsion
    _geom_torsion_publ_flag
    C1 N1 C5 C4 . . . . 0.2(5) no
    C5 N1 C1 C2 . . . . 1.5(5) no
    N1 C1 C2 C3 . . . . -2.2(5) no
    C1 C2 C3 C3 . . . 2_677 -178.9(3) no
    C1 C2 C3 C4 . . . . 1.1(4) no
    C2 C3 C3 C4 . . 2_677 2_677 0.0(4) no
    C2 C3 C4 C5 . . . . 0.5(4) no
    C3 C3 C4 C5 2_677 . . . -179.5(3) no
    C4 C3 C3 C2 . . 2_677 2_677  0.0(4) no
    C3 C4 C5 N1 . . . . -1.2(5) no
    C7 C6 C8 Br2 . . 2_666 2_666 179.51(18) no
    C7 C6 C8 C7 . . 2_666 2_666 0.0(4) no
    C8 C6 C7 Br1 2_666 . . . 179.59(18) no
    C8 C6 C7 C8 2_666 . . .  0.0(4) no
    C7 C6 C9 O1 . . . . -93.1(3) no
    C7 C6 C9 O2 . . . . 86.7(4) no
    C9 C6 C7 Br1 . . . . -0.1(3) no
    C9 C6 C7 C8 . . . . -179.68(19) no
    C8 C6 C9 O1 2_666 . . . 87.3(4) no
    C8 C6 C9 O2 2_666 . . . -93.0(3) no
    C9 C6 C8 Br2 . . 2_666 2_666 -0.8(3) no
    C9 C6 C8 C7 . . 2_666 2_666 179.68(19) no
    Br1 C7 C8 Br2 . . . . -0.1(3) no
    Br1 C7 C8 C6 . . . 2_666 -179.58(14) no
    C6 C7 C8 Br2 . . . . 179.49(18) no
    C6 C7 C8 C6 . . . 2_666 0.0(4) no
loop_
    _geom_hbond_atom_site_label_D
    _geom_hbond_atom_site_label_H
    _geom_hbond_atom_site_label_A
    _geom_hbond_site_symmetry_D
    _geom_hbond_site_symmetry_H
    _geom_hbond_site_symmetry_A
    _geom_hbond_distance_DH
    _geom_hbond_distance_HA
    _geom_hbond_distance_DA
    _geom_hbond_angle_DHA
    _geom_hbond_publ_flag
    O3 H6 O2 . . 2_667 0.963 1.944 2.822(4) 150.5 yes
    O3 H7 O2 . . . 1.002 1.765 2.766(3) 177.2 yes
    N1 H5 O1 . . 1_655 0.941 1.670 2.606(4) 172.9 yes
