# Supplementary material for: 4,4′-Bipyridine-1,1′-diium 2,3,5,6-tetra­bromo­terephthalate dihydrate
Source: Acta Crystallogr Sect E Struct Rep Online. 2011 Sep 14;67(Pt 10):o2636. doi: 10.1107/S1600536811035926 (PMC3201235; doi:10.1107/S1600536811035926)
Supplement: Supplementary file 2 [file e-67-o2636-Isup2.hkl]

# 
# h,k,l, Fc-squared, Fo-squared, sigma(Fo-squared) and status flag 
# 
data_I
_shelx_title ' 110323kumaCeBr2' 
_shelx_refln_list_code          4 
_shelx_F_calc_maximum      139.88 
_exptl_crystal_F_000       324.00 
_reflns_d_resolution_high  0.7685 
 
loop_ 
 _symmetry_equiv_pos_as_xyz 
 'x, y, z' 
 '-x, -y, -z' 
 
_cell_length_a     6.5025 
_cell_length_b     9.2490 
_cell_length_c     9.9871 
_cell_angle_alpha  64.119 
_cell_angle_beta   85.868 
_cell_angle_gamma  73.737 
 
_shelx_F_squared_multiplier     1.000 
 
loop_ 
 _refln_index_h 
 _refln_index_k 
 _refln_index_l 
 _refln_F_squared_calc 
 _refln_F_squared_meas 
 _refln_F_squared_sigma 
 _refln_observed_status 
   1   0   0      159.31      189.77      2.35 o 
   2   0   0     1900.69     2027.36     13.19 o 
   3   0   0      831.70      914.96     15.39 o 
   4   0   0     4029.31     4075.18     57.87 o 
   5   0   0     1577.60     1618.85     29.55 o 
   6   0   0        0.38        0.96      2.35 o 
   7   0   0        4.10        2.81      1.43 o 
   8   0   0        1.08        4.11      1.97 o 
  -7   1   0        8.95        5.10      2.05 o 
  -6   1   0      145.42      146.05      7.16 o 
  -5   1   0        1.14        1.63      1.37 o 
  -4   1   0     2054.77     2142.05     29.20 o 
  -3   1   0     1358.21     1366.34     15.82 o 
  -2   1   0      940.43      970.81      8.98 o 
  -1   1   0      332.25      371.25      4.00 o 
   1   1   0     5373.61     3846.35     28.60 o 
   2   1   0       24.01       30.21      2.30 o 
   3   1   0       21.62       33.57      2.78 o 
   4   1   0      287.17      285.28      7.36 o 
   5   1   0     1150.91     1131.73     18.46 o 
   6   1   0     1029.53     1016.17     20.47 o 
   7   1   0        1.06        2.81      1.37 o 
   8   1   0       54.86       48.13      3.75 o 
  -7   2   0      232.78      227.13     11.62 o 
  -6   2   0       10.74       12.55      3.91 o 
  -5   2   0      116.75      138.82      5.07 o 
  -4   2   0        3.68        1.45      0.88 o 
  -3   2   0     3536.19     3653.10     37.70 o 
  -2   2   0     3215.05     3367.72     46.86 o 
  -1   2   0     3891.77     3824.32     34.01 o 
   0   2   0       12.58       21.74      2.09 o 
   1   2   0      290.28      294.70      4.93 o 
   2   2   0    16559.26     9923.52    192.09 o 
   3   2   0       25.72       31.85      2.56 o 
   4   2   0      633.48      674.58      5.63 o 
   5   2   0        1.14        1.08      3.18 o 
   6   2   0     1932.18     1918.78     46.01 o 
   7   2   0      180.19      179.62      8.04 o 
   8   2   0       55.51       46.13      3.77 o 
  -7   3   0       32.00       40.31      6.93 o 
  -6   3   0      909.93      945.52     26.90 o 
  -5   3   0      113.62      121.70      6.17 o 
  -4   3   0      359.59      386.13      7.76 o 
  -3   3   0      219.76      249.15      6.36 o 
  -2   3   0     5701.94     5857.82     51.33 o 
  -1   3   0      114.59      101.34      1.93 o 
   0   3   0     2629.32     2506.73     20.50 o 
   1   3   0       11.19       14.01      1.05 o 
   2   3   0      471.23      452.56      6.11 o 
   3   3   0     7968.11     6771.66     87.94 o 
   4   3   0        6.76        5.78      1.26 o 
   5   3   0      715.74      721.06     13.84 o 
   6   3   0       48.36       45.32      2.76 o 
   7   3   0      952.74      958.27     29.96 o 
   8   3   0      272.88      263.37     15.93 o 
  -6   4   0      198.22      186.63     10.57 o 
  -5   4   0      436.68      495.44     18.14 o 
  -4   4   0      447.38      510.48     16.00 o 
  -3   4   0      207.03      208.55      5.50 o 
  -2   4   0      113.98      122.90      3.68 o 
  -1   4   0     4427.76     4404.94     39.85 o 
   0   4   0     2177.84     2238.03     19.95 o 
   1   4   0     4020.05     3968.47     27.50 o 
   2   4   0      148.58      180.93      3.36 o 
   3   4   0      646.74      613.20     22.50 o 
   4   4   0     5053.60     4860.38     63.92 o 
   5   4   0      509.33      527.58     10.99 o 
   6   4   0      102.90      105.86      3.97 o 
   7   4   0        1.90        2.57      1.48 o 
   8   4   0      616.69      585.23     46.19 o 
  -6   5   0       61.42       67.43      8.32 o 
  -5   5   0       98.20      107.60     23.57 o 
  -4   5   0      378.55      381.35     16.19 o 
  -3   5   0      450.87      438.82     13.44 o 
  -2   5   0      648.09      667.73     13.77 o 
  -1   5   0        3.43        1.56      0.63 o 
   0   5   0     4045.90     4084.18     51.69 o 
   1   5   0        7.72        6.49      1.03 o 
   2   5   0     2661.36     2624.44     35.62 o 
   3   5   0      211.11      234.11     12.16 o 
   4   5   0      616.50      616.98     13.42 o 
   5   5   0      618.47      675.29     15.48 o 
   6   5   0       46.02       48.52      4.29 o 
   7   5   0      162.22      177.17     16.42 o 
   8   5   0       19.32       12.41      3.88 o 
  -5   6   0       89.17       96.05      8.07 o 
  -4   6   0       82.95       93.65      5.90 o 
  -3   6   0      327.72      328.85     13.94 o 
  -2   6   0      704.23      730.52     28.74 o 
  -1   6   0      727.93      773.32     13.16 o 
   0   6   0        0.23        0.72      0.70 o 
   1   6   0     2935.44     2869.58     90.49 o 
   2   6   0        2.09        1.51      1.10 o 
   3   6   0     2162.67     2140.07     45.31 o 
   4   6   0        4.70        4.99      1.40 o 
   5   6   0      483.65      497.97     15.01 o 
   6   6   0     1026.79     1107.49     32.37 o 
   7   6   0      293.37      291.14     18.42 o 
   8   6   0      167.26      161.84     18.15 o 
  -4   7   0        0.11        2.35      2.77 o 
  -3   7   0      149.83      136.92      5.17 o 
  -2   7   0      543.70      556.95     22.24 o 
  -1   7   0     1061.97     1040.67     34.78 o 
   0   7   0      353.80      369.14     13.73 o 
   1   7   0       29.60       30.70      2.31 o 
   2   7   0     1963.38     1924.77     82.48 o 
   3   7   0       11.81       14.21      2.72 o 
   4   7   0     1301.67     1364.35     91.97 o 
   5   7   0       16.19       19.85      3.48 o 
   6   7   0      287.00      267.14     12.50 o 
   7   7   0      286.19      306.77     16.94 o 
  -3   8   0        3.35        3.56      1.73 o 
  -2   8   0      163.91      157.94      9.44 o 
  -1   8   0        2.98        5.09      2.48 o 
   0   8   0     1106.00     1082.80     50.50 o 
   1   8   0      294.55      296.73     11.40 o 
   2   8   0       85.87       83.32      6.59 o 
   3   8   0      683.62      695.82     59.93 o 
   4   8   0       70.76       65.85      9.85 o 
   5   8   0     1047.21     1054.81     40.75 o 
   6   8   0       35.87       28.91      5.01 o 
   7   8   0      139.33      160.84      9.15 o 
  -2   9   0       19.98       19.46      4.71 o 
  -1   9   0       31.02       29.50      3.95 o 
   0   9   0      133.55      123.89      5.42 o 
   1   9   0      445.40      445.16     26.16 o 
   2   9   0      490.14      488.66     32.30 o 
   3   9   0        1.13        5.70      2.21 o 
   4   9   0      458.08      445.51     47.58 o 
   5   9   0      120.11      122.20      8.90 o 
   6   9   0      398.37      384.62     17.81 o 
   0  10   0       58.04       47.79      6.62 o 
   1  10   0       11.22        6.50      4.93 o 
   2  10   0      752.19      683.07     48.88 o 
   3  10   0       31.58       28.47      6.44 o 
   4  10   0       36.99       32.87      4.50 o 
   5  10   0      187.45      179.61      9.57 o 
  -4 -10   1        2.20        3.34      2.84 o 
  -3 -10   1        1.16        9.29      5.72 o 
  -2 -10   1       90.65       72.33      8.04 o 
  -1 -10   1      316.92      327.35     21.31 o 
  -5  -9   1       93.64       90.46      6.68 o 
  -4  -9   1      687.70      654.05     51.93 o 
  -3  -9   1        8.37       11.05      4.83 o 
  -2  -9   1       19.72       11.54      5.67 o 
  -1  -9   1       66.56       62.94      7.68 o 
   0  -9   1      502.15      513.36     37.66 o 
   1  -9   1       74.90       76.37      6.71 o 
  -6  -8   1      123.90      129.11      7.82 o 
  -5  -8   1       68.37       77.94      5.61 o 
  -4  -8   1      449.65      431.30     17.74 o 
  -3  -8   1      950.10      919.68     55.14 o 
  -2  -8   1       29.74       34.64      3.34 o 
  -1  -8   1       51.86       53.27      5.07 o 
   0  -8   1       35.87       31.25      3.46 o 
   1  -8   1      405.71      409.62     20.00 o 
   2  -8   1      220.53      204.27     11.90 o 
   3  -8   1       61.81       61.56      5.91 o 
  -7  -7   1      774.92      854.08     57.13 o 
  -6  -7   1       36.45       33.27      4.91 o 
  -5  -7   1       53.12       64.20      4.02 o 
  -4  -7   1      128.86      141.69      8.39 o 
  -3  -7   1      569.78      543.20     36.83 o 
  -2  -7   1     2243.38     2144.67    123.97 o 
  -1  -7   1       11.44       15.43      5.43 o 
   0  -7   1       19.19       17.25      2.52 o 
   1  -7   1        2.83        6.05      1.92 o 
   2  -7   1     1204.90     1205.84     34.77 o 
   3  -7   1       56.24       60.13      5.78 o 
   4  -7   1       10.98       26.03      8.06 o 
  -7  -6   1      104.52      100.62      9.81 o 
  -6  -6   1     1502.87     1711.95    115.05 o 
  -5  -6   1       84.63       70.12      4.21 o 
  -4  -6   1      143.04      139.64      6.18 o 
  -3  -6   1       34.22       34.20      3.61 o 
  -2  -6   1     1685.18     1645.80     42.40 o 
  -1  -6   1      856.20      865.54     25.47 o 
   0  -6   1      306.28      310.17      7.87 o 
   1  -6   1        6.12       15.79      4.42 o 
   2  -6   1       22.35       20.74      3.29 o 
   3  -6   1      649.56      686.56     21.49 o 
   4  -6   1       65.19       55.86      6.74 o 
   5  -6   1       21.46       15.64      4.26 o 
  -8  -5   1      102.71       98.92      7.27 o 
  -7  -5   1       14.94       15.15      3.28 o 
  -6  -5   1      122.85      132.04     12.76 o 
  -5  -5   1     1702.35     1761.78     46.92 o 
  -4  -5   1      128.04      141.73      3.99 o 
  -3  -5   1     1351.10     1371.28     25.32 o 
  -2  -5   1        7.36        7.52      1.03 o 
  -1  -5   1     1285.82     1211.02     26.18 o 
   0  -5   1     2733.87     2868.02     36.62 o 
   1  -5   1      301.60      293.79      7.67 o 
   2  -5   1       28.57       32.34      4.55 o 
   3  -5   1      191.27      195.04     14.92 o 
   4  -5   1      940.82     1020.18     30.20 o 
   5  -5   1       21.06       30.43      6.04 o 
  -8  -4   1      142.01      144.96      8.11 o 
  -7  -4   1      450.82      468.10     68.85 o 
  -6  -4   1       50.40       55.64     10.39 o 
  -5  -4   1      255.35      263.08      6.23 o 
  -4  -4   1     6444.83     6202.61    162.89 o 
  -3  -4   1      572.66      552.70     14.18 o 
  -2  -4   1     3096.58     3179.55     27.79 o 
  -1  -4   1      149.34      163.19      5.79 o 
   0  -4   1     3632.87     3614.04     31.37 o 
   1  -4   1     1238.67     1241.05     13.00 o 
   2  -4   1      349.75      363.48      8.97 o 
   3  -4   1      250.94      236.30     12.52 o 
   4  -4   1       19.81       22.27      3.07 o 
   5  -4   1      499.12      579.54     23.57 o 
   6  -4   1       64.39       71.34      6.79 o 
  -8  -3   1      361.83      360.57     18.59 o 
  -7  -3   1       52.40       50.25      5.16 o 
  -6  -3   1      701.09      714.40     26.38 o 
  -5  -3   1      117.40      117.68      3.83 o 
  -4  -3   1      205.82      205.48      6.65 o 
  -3  -3   1     2250.81     2271.75     23.78 o 
  -2  -3   1       24.53       37.81      1.25 o 
  -1  -3   1     1009.31     1033.57     11.64 o 
   0  -3   1       11.64        7.69      0.85 o 
   1  -3   1     3299.47     3319.90     28.73 o 
   2  -3   1     1516.91     1598.97     20.41 o 
   3  -3   1     1168.11     1243.88     21.07 o 
   4  -3   1        3.20        0.26      1.59 o 
   5  -3   1      123.16      118.59      5.84 o 
   6  -3   1      732.83      742.94     21.98 o 
  -8  -2   1       43.97       42.10      4.85 o 
  -7  -2   1      821.31      792.15     24.93 o 
  -6  -2   1        9.01       11.10      1.81 o 
  -5  -2   1     2625.98     2629.77     62.98 o 
  -4  -2   1        1.86        3.75      1.94 o 
  -3  -2   1     1455.30     1508.50     38.57 o 
  -2  -2   1     5898.77     5232.03    167.07 o 
  -1  -2   1     2495.38     2442.10     15.38 o 
   0  -2   1     5318.79     5028.05     30.60 o 
   1  -2   1      483.15      534.49      7.22 o 
   2  -2   1     2590.01     2565.11     38.07 o 
   3  -2   1      131.77      127.86      3.93 o 
   4  -2   1     1395.74     1467.67     23.46 o 
   5  -2   1       62.20       60.08      4.54 o 
   6  -2   1       59.28       65.34      5.44 o 
   7  -2   1      196.68      206.88     11.16 o 
  -8  -1   1      305.06      271.79     12.68 o 
  -7  -1   1        4.14        3.13      1.63 o 
  -6  -1   1     1343.80     1328.42     26.15 o 
  -5  -1   1       13.08       15.39      1.64 o 
  -4  -1   1     2669.34     2661.02     29.55 o 
  -3  -1   1     1182.64     1328.13     29.99 o 
  -2  -1   1      750.53      787.31      7.09 o 
   0  -1   1       22.64       31.12      0.97 o 
   2  -1   1      210.46      265.00      8.51 o 
   3  -1   1     2379.48     2412.04     26.08 o 
   4  -1   1     1201.48     1298.00     28.15 o 
   5  -1   1     1440.39     1457.60     44.05 o 
   6  -1   1       60.48       61.53      4.66 o 
   7  -1   1      138.79      132.19     13.96 o 
  -8   0   1      401.55      377.66     16.72 o 
  -7   0   1      159.46      151.26      5.48 o 
  -6   0   1       48.97       48.32      3.11 o 
  -5   0   1     1525.11     1566.78     24.96 o 
  -4   0   1       11.18       13.01      1.59 o 
  -3   0   1     6635.18     5844.14     49.65 o 
  -2   0   1        1.89        3.11      0.60 o 
  -1   0   1      554.69      600.27     19.41 o 
   1   0   1     2862.21     2968.75     31.81 o 
   2   0   1      678.02      683.08     13.02 o 
   3   0   1      106.43      124.76      3.54 o 
   4   0   1     2731.23     2785.75     54.90 o 
   5   0   1       15.29       16.31      3.13 o 
   6   0   1     1059.86     1029.88     31.91 o 
   7   0   1       35.13       44.55      6.08 o 
   8   0   1        7.09        8.24      2.52 o 
  -7   1   1      535.30      516.21     21.65 o 
  -6   1   1      651.09      679.92     21.65 o 
  -5   1   1       76.67       79.67      3.29 o 
  -4   1   1     1403.37     1465.04     18.27 o 
  -3   1   1     1738.36     1916.05     17.37 o 
  -2   1   1    11851.50     8757.56    113.29 o 
  -1   1   1      793.81      842.89      6.59 o 
   1   1   1       41.48       37.77      1.54 o 
   2   1   1     3502.52     3175.03     41.75 o 
   3   1   1     4101.63     4045.59     30.30 o 
   4   1   1        0.66        0.59      1.00 o 
   5   1   1      507.22      480.45     16.47 o 
   6   1   1        7.66        6.28      1.66 o 
   7   1   1      919.38      879.57     29.90 o 
   8   1   1        0.82        3.24      2.66 o 
  -7   2   1        0.34        2.83      2.67 o 
  -6   2   1      779.06      842.40     20.78 o 
  -5   2   1      503.67      496.44     11.89 o 
  -4   2   1      136.86      134.71      3.08 o 
  -3   2   1     2150.64     2322.05     21.72 o 
  -2   2   1      482.08      496.84     13.31 o 
  -1   2   1     6439.08     5486.13     33.34 o 
   0   2   1       16.37       23.96      0.98 o 
   1   2   1     6032.42     4589.73     60.12 o 
   2   2   1     2198.00     2020.43     27.12 o 
   3   2   1     4198.43     3875.05     56.55 o 
   4   2   1     2281.13     2287.58     32.30 o 
   5   2   1        2.13        1.37      0.99 o 
   6   2   1      615.00      614.82     17.27 o 
   7   2   1       18.88       21.57      2.77 o 
   8   2   1      626.36      564.54     20.51 o 
  -7   3   1       10.74        6.04      3.93 o 
  -6   3   1       50.25       46.87     10.78 o 
  -5   3   1     2087.96     2226.79     42.65 o 
  -4   3   1      734.83      820.85     14.24 o 
  -3   3   1      268.61      311.51      7.99 o 
  -2   3   1      988.61     1048.68     12.15 o 
  -1   3   1      356.89      390.11      3.78 o 
   0   3   1    12892.58     8878.00     93.05 o 
   1   3   1     1356.64     1290.03     14.35 o 
   2   3   1      749.20      804.48     14.22 o 
   3   3   1       74.50       65.07      2.13 o 
   4   3   1     2318.34     2176.10     21.92 o 
   5   3   1      926.08      961.81     16.18 o 
   6   3   1      114.14      111.59      5.18 o 
   7   3   1      202.79      197.34      7.62 o 
   8   3   1        3.62        0.83      1.23 o 
  -6   4   1       13.65       11.29      4.64 o 
  -5   4   1      137.50      140.78      5.93 o 
  -4   4   1     1811.33     2027.94     43.57 o 
  -3   4   1       58.12       57.87      4.50 o 
  -2   4   1      117.66      118.71      4.64 o 
  -1   4   1      385.82      379.50      8.48 o 
   0   4   1     1952.33     1892.25     15.53 o 
   1   4   1     6232.85     5401.95     98.26 o 
   2   4   1      858.71      906.67     25.40 o 
   3   4   1      805.41      890.77     11.39 o 
   4   4   1      249.65      238.20      6.42 o 
   5   4   1     3683.94     3663.73     56.29 o 
   6   4   1      291.18      290.41     16.12 o 
   7   4   1        0.63        1.51      1.21 o 
   8   4   1       74.97       83.39      7.71 o 
  -6   5   1        2.46        0.61      3.06 o 
  -5   5   1       42.55       42.75      4.94 o 
  -4   5   1       17.76       22.07      4.84 o 
  -3   5   1     2130.08     2187.49     42.72 o 
  -2   5   1     1211.83     1282.83     16.28 o 
  -1   5   1       89.22       78.69      2.96 o 
   0   5   1       11.93       14.21      2.13 o 
   1   5   1     1944.73     1969.01     36.91 o 
   2   5   1     4812.79     4316.63     66.43 o 
   3   5   1       19.14       15.42      1.66 o 
   4   5   1       40.89       47.12      2.33 o 
   5   5   1        1.59        3.26      1.27 o 
   6   5   1     1580.92     1603.84     49.06 o 
   7   5   1      286.14      296.78     13.43 o 
   8   5   1       39.02       37.81      9.73 o 
  -5   6   1      131.36      130.73     11.81 o 
  -4   6   1        0.17        0.92      1.78 o 
  -3   6   1       58.08       51.30      5.10 o 
  -2   6   1     2290.83     2330.61     36.84 o 
  -1   6   1       13.16       13.23      1.53 o 
   0   6   1      651.97      633.34      9.40 o 
   1   6   1      333.70      334.03     14.97 o 
   2   6   1      709.27      709.57     24.50 o 
   3   6   1     2325.28     2316.05     44.32 o 
   4   6   1      142.02      151.03      4.49 o 
   5   6   1        1.72        0.73      1.80 o 
   6   6   1       69.14       68.13      4.95 o 
   7   6   1      955.70      975.41     71.82 o 
   8   6   1      101.74      101.49     14.53 o 
  -4   7   1      244.44      230.44     19.14 o 
  -3   7   1       11.88       17.08      3.00 o 
  -2   7   1       21.25       21.62      3.42 o 
  -1   7   1     2122.61     2250.44     48.21 o 
   0   7   1       34.79       39.87      3.19 o 
   1   7   1      305.57      312.76     12.95 o 
   2   7   1       21.76       20.75      2.50 o 
   3   7   1     1292.09     1257.37     34.29 o 
   4   7   1     1486.01     1523.15     33.10 o 
   5   7   1      307.96      322.56     13.68 o 
   6   7   1       68.36       67.92      7.74 o 
   7   7   1        3.27        3.64      2.12 o 
  -4   8   1      105.93      107.84     11.09 o 
  -3   8   1      243.63      244.94     13.75 o 
  -2   8   1       11.79       15.70      5.51 o 
  -1   8   1      275.80      274.33     11.94 o 
   0   8   1     1177.74     1227.14     35.48 o 
   1   8   1       14.95       14.57      2.01 o 
   2   8   1       62.40       65.90      6.46 o 
   3   8   1        7.88        5.97      1.40 o 
   4   8   1      907.25      888.64     71.88 o 
   5   8   1      580.74      603.14     45.20 o 
   6   8   1      210.83      218.91      9.73 o 
   7   8   1        2.67        1.70      4.20 o 
  -2   9   1      173.40      169.36      9.09 o 
  -1   9   1       26.59       32.60      4.02 o 
   0   9   1        8.88        6.18      2.06 o 
   1   9   1      843.12      854.22     50.55 o 
   2   9   1       52.06       52.28      2.92 o 
   3   9   1      381.29      331.43     41.86 o 
   4   9   1       50.65       53.26      4.64 o 
   5   9   1      333.17      343.61     28.71 o 
   6   9   1      274.08      274.06     23.78 o 
  -1  10   1      335.62      317.51     14.47 o 
   0  10   1       31.99       38.80      4.60 o 
   1  10   1       67.42       56.48      4.31 o 
   2  10   1      608.81      577.38     64.57 o 
   3  10   1      150.70      132.12     17.25 o 
   4  10   1      148.15      141.60     14.66 o 
   5  10   1        2.93        4.62      2.64 o 
   1  11   1        3.79        6.21      3.18 o 
   2  11   1       14.78       12.62      5.17 o 
   3  11   1      265.94      251.54     18.63 o 
  -5  -9   2      105.86       96.32      6.83 o 
  -4  -9   2      170.60      152.22      8.53 o 
  -3  -9   2      442.23      414.70     27.14 o 
  -2  -9   2       56.92       48.90      7.15 o 
  -1  -9   2      130.14      125.76     10.40 o 
   0  -9   2      136.24      135.77     10.86 o 
   1  -9   2       34.82       36.79      8.23 o 
  -6  -8   2      431.75      447.17     34.68 o 
  -5  -8   2       16.50       17.84      6.74 o 
  -4  -8   2      436.29      408.92     14.23 o 
  -3  -8   2       90.20       84.11      4.27 o 
  -2  -8   2      634.75      643.27     36.56 o 
  -1  -8   2       53.21       47.04      5.84 o 
   0  -8   2       27.14       35.61      7.09 o 
   1  -8   2      242.88      254.95     14.35 o 
   2  -8   2        0.91        3.19      3.64 o 
  -7  -7   2      155.78      160.63      8.94 o 
  -6  -7   2      269.19      260.12     14.56 o 
  -5  -7   2      816.63      793.66     38.81 o 
  -4  -7   2       39.79       32.49      6.91 o 
  -3  -7   2      459.81      446.72     17.94 o 
  -2  -7   2       18.06       17.80      2.66 o 
  -1  -7   2     1401.93     1438.19     49.48 o 
   0  -7   2        2.06        1.77      1.00 o 
   1  -7   2       56.03       55.54      3.84 o 
   2  -7   2      348.26      335.47     11.40 o 
   3  -7   2      113.14      116.02      7.70 o 
  -7  -6   2       63.41       66.64     11.39 o 
  -6  -6   2      319.91      335.58     15.37 o 
  -5  -6   2     1152.70     1152.97     33.59 o 
  -4  -6   2     1229.26     1174.57     47.04 o 
  -3  -6   2        2.73        2.00      0.79 o 
  -2  -6   2      340.37      344.00     10.31 o 
  -1  -6   2        1.87        6.06      1.63 o 
   0  -6   2     2050.14     2097.42     54.99 o 
   1  -6   2      155.01      144.18      5.92 o 
   2  -6   2        6.22        9.67      2.90 o 
   3  -6   2      140.46      141.58      6.73 o 
   4  -6   2      136.02      120.35     10.52 o 
  -7  -5   2       56.45       59.36      9.18 o 
  -6  -5   2       18.51       18.81      4.62 o 
  -5  -5   2       95.01      106.61      5.70 o 
  -4  -5   2      703.52      722.43     21.94 o 
  -3  -5   2     2052.41     2033.82     68.79 o 
  -2  -5   2      138.12      124.87      2.27 o 
  -1  -5   2      701.91      678.81      9.24 o 
   0  -5   2       82.23       85.63      2.66 o 
   1  -5   2     2587.44     2719.76     51.85 o 
   2  -5   2       27.37       26.52      2.84 o 
   3  -5   2      131.91      127.39      6.15 o 
   4  -5   2       82.94       86.79      6.66 o 
   5  -5   2       76.41       78.08      7.28 o 
  -8  -4   2       46.75       52.27      5.37 o 
  -7  -4   2     1283.14     1319.78    144.90 o 
  -6  -4   2        0.39       -1.13      1.85 o 
  -5  -4   2        0.81        3.72      1.38 o 
  -4  -4   2      341.03      367.91     15.75 o 
  -3  -4   2     3555.47     3466.86     45.21 o 
  -2  -4   2     1380.34     1362.73     25.02 o 
  -1  -4   2       10.73       12.68      1.24 o 
   0  -4   2      608.09      679.89      5.82 o 
   1  -4   2      627.73      658.27      8.83 o 
   2  -4   2     2972.12     3101.63     58.67 o 
   3  -4   2       10.12       14.83      3.63 o 
   4  -4   2       64.89       55.70      5.35 o 
   5  -4   2      126.46      140.50      7.76 o 
   6  -4   2      126.54      128.63     18.63 o 
  -8  -3   2        0.33        5.78     20.54 o 
  -7  -3   2      378.31      397.96     36.75 o 
  -5  -3   2      159.95      167.20      6.16 o 
  -4  -3   2      143.89      154.63      2.50 o 
  -3  -3   2      168.72      161.24      5.96 o 
  -2  -3   2     7592.13     6848.28     94.35 o 
  -1  -3   2     1354.68     1401.53     13.03 o 
   0  -3   2     1174.73     1264.09     11.77 o 
   1  -3   2      443.60      419.80      4.82 o 
   2  -3   2       99.45       92.08      4.07 o 
   3  -3   2     2348.30     2550.10     48.83 o 
   4  -3   2       24.74       24.69      6.53 o 
   5  -3   2       15.58       18.57      5.09 o 
   6  -3   2       16.75       27.02      8.19 o 
  -8  -2   2       63.51       60.87      7.73 o 
  -7  -2   2       32.29       33.70      3.91 o 
  -6  -2   2      167.04      188.38      5.52 o 
  -5  -2   2     3553.60     3524.49    113.38 o 
  -4  -2   2        5.21        7.90      1.30 o 
  -3  -2   2      235.72      263.54      6.03 o 
  -2  -2   2       61.50       68.61      3.98 o 
  -1  -2   2    10756.18     8787.88     65.24 o 
   0  -2   2     1641.74     1676.75     15.16 o 
   1  -2   2        7.93       20.43      3.05 o 
   2  -2   2       79.26       82.24      3.68 o 
   3  -2   2      407.00      424.42      8.22 o 
   4  -2   2     2608.54     2725.31    134.34 o 
   5  -2   2       64.09       61.38      4.41 o 
   6  -2   2       55.56       51.81      5.54 o 
   7  -2   2        2.19        1.13      1.99 o 
  -8  -1   2       58.01       54.65      6.59 o 
  -7  -1   2      581.74      557.26     19.17 o 
  -6  -1   2        8.67       12.12      2.09 o 
  -5  -1   2      561.04      591.60     10.75 o 
  -4  -1   2     4693.68     4508.56     83.15 o 
  -3  -1   2      650.50      687.63     12.01 o 
  -2  -1   2     3974.07     4093.75     22.92 o 
  -1  -1   2      317.73      341.95     16.20 o 
   0  -1   2     5175.29     4992.13     72.23 o 
   1  -1   2      364.12      384.41     13.04 o 
   2  -1   2     2017.78     2192.65     24.06 o 
   3  -1   2      362.46      373.56      9.00 o 
   4  -1   2      400.84      370.91     10.51 o 
   5  -1   2      991.92     1041.15     60.07 o 
   6  -1   2        5.46        7.38      4.31 o 
   7  -1   2        0.22        0.95      1.81 o 
  -8   0   2      478.18      464.37     28.75 o 
  -7   0   2        1.36        3.14      3.27 o 
  -6   0   2      245.92      253.78      8.96 o 
  -5   0   2       54.99       61.54      3.00 o 
  -4   0   2     2132.99     2185.49     21.87 o 
  -3   0   2     4444.95     4171.58     61.65 o 
  -2   0   2     2435.54     2297.53     16.92 o 
  -1   0   2      113.63      157.81      1.75 o 
   0   0   2        2.04        2.93      0.31 o 
   2   0   2      151.60      162.17      2.40 o 
   3   0   2     1497.27     1555.07     14.54 o 
   4   0   2        1.33        1.63      0.99 o 
   5   0   2      839.10      870.03     25.40 o 
   6   0   2      879.72      856.84     67.80 o 
   7   0   2        0.63        7.35      8.33 o 
  -7   1   2      849.21      829.50     47.36 o 
  -6   1   2        7.82        4.51      1.31 o 
  -5   1   2     1348.27     1395.61     22.76 o 
  -4   1   2       16.81       16.55      1.45 o 
  -3   1   2      997.66     1057.22     10.26 o 
  -2   1   2     7914.59     6516.56    208.08 o 
  -1   1   2     2680.38     2489.04     19.88 o 
   0   1   2      470.60      528.18      4.54 o 
   1   1   2        2.53        8.80      0.85 o 
   2   1   2    10227.26     8161.16     49.44 o 
   3   1   2       18.60       15.76      1.21 o 
   4   1   2      894.58      879.40     11.49 o 
   5   1   2        6.70        6.95      1.84 o 
   6   1   2      281.58      272.47      7.15 o 
   7   1   2      408.11      410.08     32.53 o 
   8   1   2        0.73        4.94      5.02 o 
  -7   2   2       70.92       63.57      5.81 o 
  -6   2   2      566.99      586.27     14.76 o 
  -5   2   2      107.32      112.41      4.70 o 
  -4   2   2     1742.55     1826.24     22.32 o 
  -3   2   2       27.32       38.30      2.46 o 
  -2   2   2     1924.05     1966.04     15.99 o 
  -1   2   2     2556.31     2484.58     58.72 o 
   0   2   2     4186.01     3610.55     51.40 o 
   1   2   2     1292.50     1255.68      8.53 o 
   2   2   2       25.75       24.32      1.23 o 
   3   2   2     3907.62     3636.57     31.64 o 
   4   2   2       57.02       53.02      2.48 o 
   5   2   2      847.09      846.25     17.55 o 
   6   2   2        7.36        7.76      3.52 o 
   7   2   2      312.39      285.83     10.22 o 
   8   2   2      151.74      151.51      8.00 o 
  -7   3   2      172.38      189.15     16.15 o 
  -6   3   2        4.68        4.98      2.14 o 
  -5   3   2     1606.65     1689.21     32.71 o 
  -4   3   2       43.67       41.09      2.34 o 
  -3   3   2     2703.43     2786.06     27.30 o 
  -2   3   2      103.69      114.10      3.09 o 
  -1   3   2     5969.10     5549.99     34.13 o 
   0   3   2     2327.54     2221.07     33.93 o 
   1   3   2     8694.13     6126.67     69.05 o 
   2   3   2     1049.20     1047.25      7.91 o 
   3   3   2        1.22        4.23      0.97 o 
   4   3   2     5703.29     5375.44     51.27 o 
   5   3   2        6.61        4.95      2.15 o 
   6   3   2     1356.10     1336.73     46.57 o 
   7   3   2        0.07        0.62      1.13 o 
   8   3   2      219.41      195.93     10.49 o 
  -6   4   2       24.29       31.35      7.44 o 
  -5   4   2      231.03      236.08      8.73 o 
  -4   4   2     1060.75     1123.17     24.73 o 
  -3   4   2     1225.13     1342.85     57.48 o 
  -2   4   2     1931.76     1922.75     19.36 o 
  -1   4   2       22.68       23.06      1.37 o 
   0   4   2     2639.33     2569.67     21.55 o 
   1   4   2      726.76      738.16      8.11 o 
   2   4   2     3963.48     3611.42     25.59 o 
   3   4   2      105.40       93.41      2.59 o 
   4   4   2       28.28       24.95      1.89 o 
   5   4   2     2288.03     2307.71     36.21 o 
   6   4   2      120.88      118.06      4.20 o 
   7   4   2      295.10      300.89     13.47 o 
   8   4   2        0.05        1.42      0.91 o 
  -6   5   2      291.91      324.77     21.99 o 
  -5   5   2      157.60      167.28     12.46 o 
  -4   5   2       15.59       28.51      5.37 o 
  -3   5   2      817.31      866.97     18.41 o 
  -2   5   2      491.24      487.01      7.30 o 
  -1   5   2     3252.43     3150.83     30.68 o 
   0   5   2      689.51      774.32      9.96 o 
   1   5   2     2958.10     2925.61     40.95 o 
   2   5   2     1064.87     1042.00     23.96 o 
   3   5   2     4459.78     4248.22     74.81 o 
   4   5   2      604.32      622.66     14.45 o 
   5   5   2       55.37       54.04      2.79 o 
   6   5   2      356.65      352.74     12.10 o 
   7   5   2       13.21       13.36      2.32 o 
   8   5   2      288.44      273.31     24.28 o 
  -5   6   2      702.93      727.31     52.17 o 
  -4   6   2      438.90      440.00     20.38 o 
  -3   6   2       11.39       13.27      3.79 o 
  -2   6   2      346.55      349.48      9.87 o 
  -1   6   2     1661.73     1713.33     21.23 o 
   0   6   2     2647.12     2723.16     32.41 o 
   1   6   2        3.79        2.20      0.91 o 
   2   6   2     1260.21     1187.53     33.01 o 
   3   6   2       44.55       42.67      2.34 o 
   4   6   2     2767.13     2797.98     53.80 o 
   5   6   2      104.25      106.24      4.33 o 
   6   6   2        4.01        4.34      1.41 o 
   7   6   2      337.18      335.36     14.43 o 
   8   6   2       81.16       70.12     19.89 o 
  -5   7   2        5.72       10.09      5.52 o 
  -4   7   2      474.90      511.24     37.86 o 
  -3   7   2        5.29        5.83      2.93 o 
  -2   7   2        9.73       10.84      3.36 o 
  -1   7   2     1352.15     1427.47     23.45 o 
   0   7   2     1491.97     1512.66     30.43 o 
   1   7   2     1627.31     1594.84     58.74 o 
   2   7   2      411.19      403.24     17.46 o 
   3   7   2     1543.35     1486.41     28.68 o 
   4   7   2      104.96      105.04      4.32 o 
   5   7   2     1795.75     1951.09     37.81 o 
   6   7   2       78.77       85.11     11.43 o 
   7   7   2       25.97       22.56      6.79 o 
  -4   8   2      101.24       72.60      7.48 o 
  -3   8   2      621.30      640.39     46.42 o 
  -2   8   2       12.64       17.98      2.86 o 
  -1   8   2       69.03       68.63      3.67 o 
   0   8   2        3.87        4.65      1.37 o 
   1   8   2     1777.97     1763.21     73.79 o 
   2   8   2      879.68      806.31     40.89 o 
   3   8   2      324.06      323.61     15.41 o 
   4   8   2      151.45      173.40      7.85 o 
   5   8   2        2.97        3.87      3.62 o 
   6   8   2     1013.30     1116.59     31.53 o 
   7   8   2        0.66        2.45      7.26 o 
  -3   9   2       47.15       34.37      5.66 o 
  -2   9   2      522.57      543.87     39.50 o 
  -1   9   2       28.49       26.26      3.37 o 
   0   9   2      103.48      113.62      3.90 o 
   1   9   2      266.82      280.74     11.80 o 
   2   9   2      780.72      786.76     48.29 o 
   3   9   2     1097.86     1012.63     56.64 o 
   4   9   2      167.08      161.21     11.24 o 
   5   9   2      220.89      238.49     12.52 o 
   6   9   2       35.02       45.50      5.57 o 
   7   9   2      504.94      516.95     23.24 o 
  -2  10   2       74.42       69.05      7.40 o 
  -1  10   2      381.66      397.32     17.95 o 
   0  10   2       13.96       12.97      3.62 o 
   1  10   2        2.73        0.68      1.66 o 
   2  10   2       39.68       34.54      3.66 o 
   3  10   2      857.86      733.45     29.44 o 
   4  10   2      205.23      199.42     11.97 o 
   5  10   2      120.75      130.25      8.72 o 
   6  10   2       53.50       56.54      6.35 o 
   0  11   2      346.25      347.65     15.69 o 
   1  11   2      124.84      110.26      6.26 o 
   2  11   2        4.31        3.34      2.56 o 
   3  11   2       48.76       46.64      5.15 o 
   4  11   2      607.94      614.78     70.70 o 
  -3  -9   3      498.53      482.55     29.89 o 
  -2  -9   3        0.96        1.55      1.33 o 
  -1  -9   3        7.12        6.82      4.08 o 
  -5  -8   3      209.98      198.53     10.18 o 
  -4  -8   3        9.42        4.41      1.66 o 
  -3  -8   3      121.98      115.53     10.97 o 
  -2  -8   3      621.49      627.10     27.40 o 
  -1  -8   3       23.56       19.70      4.41 o 
   0  -8   3      223.59      213.95     17.58 o 
   1  -8   3       27.49       38.45      7.37 o 
  -6  -7   3      708.46      716.32     31.54 o 
  -5  -7   3       99.20       89.38      7.38 o 
  -4  -7   3      379.30      370.96     17.08 o 
  -3  -7   3        1.67        1.59      1.08 o 
  -2  -7   3      155.14      170.06      8.33 o 
  -1  -7   3     1028.75     1068.77     44.59 o 
   0  -7   3        5.43        4.12      4.33 o 
   1  -7   3      124.47      132.48      9.68 o 
   2  -7   3        7.34        6.82      3.67 o 
   3  -7   3      224.48      201.53     10.82 o 
  -7  -6   3      105.45      128.04     27.83 o 
  -6  -6   3       81.32       82.55      7.42 o 
  -5  -6   3      848.16      865.26     35.24 o 
  -4  -6   3        1.42        1.14      1.47 o 
  -3  -6   3      333.96      317.57      9.41 o 
  -2  -6   3       52.56       55.18      4.62 o 
  -1  -6   3      355.14      385.37     17.45 o 
   0  -6   3      856.47      868.97     21.67 o 
   1  -6   3       97.80       98.15      4.87 o 
   2  -6   3      244.74      229.42      7.79 o 
   3  -6   3       12.06        8.88      3.06 o 
   4  -6   3      192.89      174.60     13.08 o 
  -7  -5   3      295.12      278.35     13.66 o 
  -6  -5   3      355.29      349.35     11.81 o 
  -5  -5   3       12.17       15.03      4.11 o 
  -4  -5   3     1098.04     1073.59     68.27 o 
  -3  -5   3       73.57       80.07     11.27 o 
  -2  -5   3     2113.49     2122.05     41.25 o 
  -1  -5   3        9.50       12.60      1.47 o 
   0  -5   3      210.97      201.43     11.07 o 
   1  -5   3      787.69      848.24     23.62 o 
   2  -5   3      149.47      157.22      6.23 o 
   3  -5   3      123.16      116.21      5.20 o 
   4  -5   3       29.88       26.26      6.30 o 
   5  -5   3       87.19       86.84      6.73 o 
  -7  -4   3      128.87      156.84     10.03 o 
  -6  -4   3      682.78      713.17     25.65 o 
  -5  -4   3      478.26      470.44     13.03 o 
  -4  -4   3       36.86       37.46      3.47 o 
  -3  -4   3     3486.01     3445.61    117.78 o 
  -2  -4   3       11.00       10.58      3.15 o 
  -1  -4   3     4112.91     4191.45     94.95 o 
   0  -4   3        8.51        7.67      1.81 o 
   1  -4   3      597.13      619.56     16.76 o 
   2  -4   3      992.59      994.91     20.93 o 
   3  -4   3      269.54      257.23      8.84 o 
   4  -4   3      393.53      383.90     13.44 o 
   5  -4   3        3.35        3.27      4.99 o 
  -7  -3   3      252.25      281.19     24.85 o 
  -6  -3   3      265.31      283.13     10.36 o 
  -5  -3   3     1440.54     1515.37     40.41 o 
  -4  -3   3     1016.91     1061.91     41.18 o 
  -3  -3   3       17.02       20.69      7.73 o 
  -2  -3   3     1965.75     2017.39    108.34 o 
  -1  -3   3      149.71      144.47      4.85 o 
   0  -3   3     2498.37     2614.22     30.88 o 
   1  -3   3       10.12       10.20      2.10 o 
   2  -3   3      443.48      451.50      9.12 o 
   3  -3   3      326.82      333.71     12.11 o 
   4  -3   3      282.58      280.20      9.73 o 
   5  -3   3       70.38       73.09      5.50 o 
   6  -3   3       16.03       21.66     15.43 o 
  -8  -2   3      444.86      434.60     27.27 o 
  -7  -2   3       43.24       44.99      4.79 o 
  -6  -2   3      188.03      207.49      9.93 o 
  -5  -2   3       20.99       28.34      5.18 o 
  -4  -2   3     2694.51     2792.68     40.78 o 
  -3  -2   3      506.01      535.87     34.11 o 
  -2  -2   3        3.87        8.69      2.57 o 
  -1  -2   3     1511.01     1587.87     38.09 o 
   0  -2   3       25.76       22.47      1.02 o 
   1  -2   3     4318.68     4394.28     46.55 o 
   2  -2   3      152.91      154.68      6.25 o 
   3  -2   3      307.81      276.02      8.06 o 
   4  -2   3      249.88      242.39      9.46 o 
   5  -2   3      655.35      644.54     36.46 o 
   6  -2   3       97.79       94.83      7.86 o 
  -8  -1   3      231.66      241.21     16.87 o 
  -7  -1   3     1181.43     1210.24     46.82 o 
  -6  -1   3        0.14        0.23      1.62 o 
  -5  -1   3     1191.27     1238.19     21.12 o 
  -4  -1   3        2.38        3.64      0.98 o 
  -3  -1   3     7114.94     6348.20     66.02 o 
  -2  -1   3     1982.56     2156.48     82.01 o 
  -1  -1   3       24.89       31.52      1.45 o 
   0  -1   3     2525.79     2650.16     20.78 o 
   1  -1   3      682.29      668.72     30.74 o 
   2  -1   3     9748.80     9193.80    255.04 o 
   3  -1   3       12.73       14.75      1.11 o 
   4  -1   3       80.78       80.44      4.23 o 
   5  -1   3      175.97      172.34      7.18 o 
   6  -1   3      479.65      465.92     75.74 o 
   7  -1   3       74.32       71.93      6.74 o 
  -7   0   3      771.09      800.56     57.09 o 
  -6   0   3      738.89      746.37     23.40 o 
  -5   0   3      145.88      152.10      4.11 o 
  -4   0   3      151.06      151.19      3.39 o 
  -3   0   3       51.03       63.67      1.97 o 
  -2   0   3     4568.61     4270.83     48.43 o 
  -1   0   3     1039.84     1166.78      7.85 o 
   0   0   3      521.89      584.93      5.48 o 
   1   0   3     2496.28     2382.73     30.07 o 
   2   0   3      207.30      219.95      6.38 o 
   3   0   3     2218.06     2170.96     21.55 o 
   4   0   3        5.01        6.39      2.15 o 
   5   0   3      515.17      495.67     35.49 o 
   6   0   3       51.89       64.85      5.03 o 
   7   0   3      423.19      402.00     21.66 o 
  -7   1   3       20.43       17.96      3.04 o 
  -6   1   3      943.59      987.24     28.64 o 
  -5   1   3     1831.01     1847.59     39.63 o 
  -4   1   3       75.08       74.19      2.22 o 
  -3   1   3     1221.02     1281.65     12.00 o 
  -2   1   3     1003.40     1192.79     17.12 o 
  -1   1   3    19566.59    11656.68    224.97 o 
   0   1   3      780.14      805.48     17.74 o 
   1   1   3      157.36      143.98      1.95 o 
   2   1   3      101.38      121.72      5.97 o 
   3   1   3     1632.63     1577.23     19.68 o 
   4   1   3     2380.41     2412.86     29.01 o 
   5   1   3        0.93        4.55      2.83 o 
   6   1   3        2.17        2.37      3.06 o 
   7   1   3        0.54        1.16      2.28 o 
  -7   2   3       21.50       26.88      4.31 o 
  -6   2   3       54.86       60.37      4.24 o 
  -5   2   3     1133.18     1143.21     25.03 o 
  -4   2   3     1857.23     1887.78     32.88 o 
  -3   2   3      212.36      203.46      8.56 o 
  -2   2   3       12.55       20.89      1.16 o 
  -1   2   3      471.45      472.77      5.63 o 
   0   2   3     7585.26     5619.59     42.18 o 
   1   2   3      271.60      255.20      4.36 o 
   2   2   3       37.89       36.23      2.31 o 
   3   2   3      870.35      855.17     10.99 o 
   4   2   3     1062.52     1063.88     14.14 o 
   5   2   3     2157.92     2151.96     38.75 o 
   6   2   3       27.93       24.93      2.30 o 
   7   2   3       36.85       45.05      5.01 o 
   8   2   3       11.45        5.64      2.98 o 
  -7   3   3        9.42       10.16      3.33 o 
  -6   3   3       68.21       79.58      4.57 o 
  -5   3   3      262.25      256.56      8.26 o 
  -4   3   3     3576.50     3562.61     55.85 o 
  -3   3   3     2000.66     2009.46     27.97 o 
  -2   3   3     2721.21     2792.89     24.49 o 
  -1   3   3     1391.15     1562.60     36.48 o 
   0   3   3       31.20       33.18      1.01 o 
   1   3   3    13694.85     8993.65    114.75 o 
   2   3   3      801.86      828.44      6.86 o 
   3   3   3      678.19      720.98      9.54 o 
   4   3   3       19.66       17.00      2.61 o 
   5   3   3      949.93      941.80     16.04 o 
   6   3   3      900.06      926.66     37.29 o 
   7   3   3       95.44       89.12      4.41 o 
   8   3   3        3.08        1.99      4.91 o 
  -6   4   3       64.98       68.37      5.13 o 
  -5   4   3       61.81       69.36      4.88 o 
  -4   4   3      477.81      485.00     11.62 o 
  -3   4   3     2200.44     2310.55     65.94 o 
  -2   4   3      488.70      494.90     14.39 o 
  -1   4   3      876.14      834.07     10.42 o 
   0   4   3      559.82      631.26      9.10 o 
   1   4   3      136.95      109.68      1.97 o 
   2   4   3     6763.81     5642.47    106.57 o 
   3   4   3      151.93      158.40      3.33 o 
   4   4   3      404.66      374.94      6.72 o 
   5   4   3       80.74       83.51      3.52 o 
   6   4   3     1183.06     1197.28     32.58 o 
   7   4   3      163.45      164.34      7.12 o 
   8   4   3       14.19        6.04      5.52 o 
  -6   5   3      391.16      386.27     25.73 o 
  -5   5   3       98.48       93.93      4.55 o 
  -4   5   3      155.22      155.12      6.13 o 
  -3   5   3        1.10        2.30      0.99 o 
  -2   5   3     3058.47     3055.86     36.01 o 
  -1   5   3     1803.53     1879.39     19.02 o 
   0   5   3     1464.62     1418.30     16.58 o 
   1   5   3        2.72        5.20      0.90 o 
   2   5   3     1117.60     1106.16     24.83 o 
   3   5   3     4391.36     4050.81     72.69 o 
   4   5   3       34.02       32.51      2.04 o 
   5   5   3      103.04      109.28      4.33 o 
   6   5   3        3.08        2.72      1.54 o 
   7   5   3      515.74      501.82     20.02 o 
   8   5   3      245.03      238.63     11.53 o 
  -5   6   3      248.74      248.14     20.07 o 
  -4   6   3      195.65      183.26      6.02 o 
  -3   6   3       64.75       67.87      4.31 o 
  -2   6   3       72.79       70.49      5.05 o 
  -1   6   3     2511.38     2514.83     31.08 o 
   0   6   3      557.31      556.78     13.15 o 
   1   6   3     2252.96     2050.23     56.71 o 
   2   6   3       86.19       79.70      3.08 o 
   3   6   3       23.00       23.78      2.12 o 
   4   6   3     2551.50     2534.61     48.64 o 
   5   6   3       78.87       71.93      3.92 o 
   6   6   3      284.49      284.74     10.08 o 
   7   6   3       39.69       37.15      3.10 o 
   8   6   3      347.93      326.80     15.20 o 
  -5   7   3      100.21       98.08      9.69 o 
  -4   7   3      540.89      535.50     23.67 o 
  -3   7   3     1135.60     1175.35     33.50 o 
  -2   7   3      445.74      454.03     10.11 o 
  -1   7   3       39.40       44.55      2.61 o 
   0   7   3     2738.82     2767.37     61.02 o 
   1   7   3        2.62        4.55      1.08 o 
   2   7   3     1704.54     1544.34     36.51 o 
   3   7   3        6.52        9.60      1.45 o 
   4   7   3      276.11      280.56      6.73 o 
   5   7   3     1078.80     1173.92     31.44 o 
   6   7   3      178.69      181.87      5.10 o 
   7   7   3      227.39      220.97     10.38 o 
  -4   8   3      212.54      207.43     15.16 o 
  -3   8   3      301.28      302.40     15.95 o 
  -2   8   3      424.21      425.35     13.74 o 
  -1   8   3      120.19      133.74      6.28 o 
   0   8   3      214.08      214.80      6.72 o 
   1   8   3      913.61      906.21     48.05 o 
   2   8   3      162.90      160.33     10.52 o 
   3   8   3      592.30      629.02     15.57 o 
   4   8   3      298.25      295.34      7.57 o 
   5   8   3      220.52      229.86      7.13 o 
   6   8   3      563.14      607.53     15.12 o 
   7   8   3      196.28      208.72     11.37 o 
  -3   9   3       67.69       81.56      9.61 o 
  -2   9   3       75.51       92.61     10.59 o 
  -1   9   3      848.81      848.37     26.53 o 
   0   9   3      193.05      212.14     11.75 o 
   1   9   3       66.49       60.36      4.94 o 
   2   9   3      914.58      883.97     59.54 o 
   3   9   3       32.10       39.96      2.98 o 
   4   9   3      876.04      869.00     30.54 o 
   5   9   3       31.77       29.74      3.24 o 
   6   9   3       52.10       56.44      5.60 o 
   7   9   3      219.76      231.76     12.50 o 
  -2  10   3       75.58       64.38      8.14 o 
  -1  10   3      167.87      158.28     13.11 o 
   0  10   3      580.23      586.24     28.58 o 
   1  10   3      258.45      260.83     12.65 o 
   2  10   3        0.06        0.65      1.41 o 
   3  10   3      461.84      443.66     33.87 o 
   4  10   3       30.98       29.87      3.18 o 
   5  10   3      507.90      536.08     40.20 o 
   6  10   3        8.64        2.98      2.24 o 
   0  11   3       63.07       54.35      6.76 o 
   1  11   3      723.79      720.29     30.43 o 
   2  11   3       82.08       81.15      5.71 o 
   3  11   3       16.76       13.10      3.43 o 
   4  11   3      224.37      222.43     18.99 o 
   5  11   3       65.47       69.34      5.63 o 
  -4  -8   4        0.76       -0.41      2.56 o 
  -3  -8   4       59.97       59.50      7.44 o 
  -2  -8   4       58.82       52.98      7.43 o 
  -1  -8   4      361.83      382.12     25.25 o 
   0  -8   4      124.28      127.66     13.19 o 
  -5  -7   4      174.95      173.78      9.36 o 
  -4  -7   4      781.69      743.34     37.35 o 
  -3  -7   4       47.88       40.11      6.90 o 
  -2  -7   4       19.41       19.08      5.23 o 
  -1  -7   4        9.36        6.42      3.38 o 
   0  -7   4      391.97      401.51     19.26 o 
   1  -7   4       29.95       29.66      6.94 o 
   2  -7   4        0.06        3.99      2.09 o 
  -6  -6   4        8.57        5.60      1.99 o 
  -5  -6   4      124.57      126.53      6.15 o 
  -4  -6   4      516.13      492.28     29.89 o 
  -3  -6   4     1339.36     1247.04     35.68 o 
  -2  -6   4        1.61        2.34      3.66 o 
  -1  -6   4        0.21        2.98      2.09 o 
   0  -6   4        1.03        1.77      1.50 o 
   1  -6   4      851.75      903.00     50.30 o 
   2  -6   4      104.73       97.85      6.50 o 
   3  -6   4        2.89        1.24      3.29 o 
  -7  -5   4      988.85     1018.13     42.39 o 
  -6  -5   4       79.99       80.15      5.91 o 
  -5  -5   4      233.60      228.73     11.67 o 
  -4  -5   4        4.67        2.21      1.76 o 
  -3  -5   4      430.34      423.21     11.78 o 
  -2  -5   4     2046.90     2047.47     65.95 o 
  -1  -5   4      127.14      123.85      5.36 o 
   0  -5   4       33.15       34.05      2.87 o 
   1  -5   4       59.03       61.35      4.10 o 
   2  -5   4      752.22      756.58     22.85 o 
   3  -5   4       77.34       90.44      9.46 o 
   4  -5   4        0.59       11.45      5.16 o 
  -7  -4   4        3.82        0.94      1.17 o 
  -6  -4   4     1427.44     1478.76     48.38 o 
  -5  -4   4       32.61       31.01      7.44 o 
  -4  -4   4      460.15      437.84     39.22 o 
  -3  -4   4      157.21      156.65      9.43 o 
  -2  -4   4     1150.04     1191.77     23.87 o 
  -1  -4   4     1462.21     1449.98     46.46 o 
   0  -4   4       82.05       77.56      3.43 o 
   1  -4   4       67.45       62.30      3.92 o 
   2  -4   4      111.81      110.32      9.60 o 
   3  -4   4     1038.31     1061.36     40.77 o 
   4  -4   4       16.34       21.02      4.30 o 
   5  -4   4       36.22       32.56      5.20 o 
  -7  -3   4       41.68       36.67      8.66 o 
  -6  -3   4      364.53      374.86     15.81 o 
  -5  -3   4     2982.34     2992.29     69.44 o 
  -4  -3   4      180.78      184.42     15.05 o 
  -3  -3   4      942.98     1008.84     85.08 o 
  -2  -3   4        2.44        4.31      1.84 o 
  -1  -3   4     2694.68     2801.13     32.75 o 
   0  -3   4     1133.60     1172.28     22.79 o 
   1  -3   4      488.33      501.09      9.52 o 
   2  -3   4      195.39      181.78      6.11 o 
   3  -3   4       14.78       20.55      3.20 o 
   4  -3   4      570.30      576.87     18.29 o 
   5  -3   4       17.53       21.88      5.18 o 
   6  -3   4       33.72       34.39      6.08 o 
  -7  -2   4      339.39      344.66     26.48 o 
  -6  -2   4      128.86      129.20      4.96 o 
  -5  -2   4       12.86       16.00      2.35 o 
  -4  -2   4     4070.04     3912.00    100.40 o 
  -3  -2   4       11.36       12.44      3.50 o 
  -2  -2   4      703.50      677.76      8.50 o 
  -1  -2   4        2.73        3.45      0.56 o 
   0  -2   4     3563.86     3733.52     38.14 o 
   1  -2   4     1248.55     1276.11     16.86 o 
   2  -2   4      211.22      183.73      5.99 o 
   3  -2   4       23.52       25.96      3.34 o 
   4  -2   4       57.95       56.30      4.32 o 
   5  -2   4      712.21      699.26     36.35 o 
   6  -2   4       36.80       27.82      4.94 o 
  -7  -1   4       86.62       84.89      9.65 o 
  -6  -1   4     1613.26     1570.32     63.00 o 
  -5  -1   4       11.64       14.96      2.13 o 
  -4  -1   4      143.20      152.95      4.10 o 
  -3  -1   4     4825.23     4688.24    103.87 o 
  -2  -1   4      156.41      150.51      6.08 o 
  -1  -1   4     3779.15     4259.29     61.00 o 
   0  -1   4       52.32       66.07      2.23 o 
   1  -1   4     1171.67     1146.19     24.94 o 
   2  -1   4      801.38      828.39     11.98 o 
   3  -1   4      942.07      956.68     16.33 o 
   4  -1   4       66.62       69.29      7.18 o 
   5  -1   4       11.75       16.31      3.61 o 
   6  -1   4      344.50      341.24     29.51 o 
   7  -1   4        0.15        1.54      2.38 o 
  -7   0   4      435.39      455.22     33.76 o 
  -6   0   4       53.64       57.51      6.56 o 
  -5   0   4     1562.61     1619.66     34.75 o 
  -4   0   4      974.61      988.72     15.93 o 
  -3   0   4      389.09      410.59      9.62 o 
  -2   0   4     4674.24     4577.34     43.76 o 
  -1   0   4     3335.94     3500.84     44.68 o 
   0   0   4     2669.63     2725.22     23.84 o 
   1   0   4      236.37      293.27      4.23 o 
   2   0   4     6661.89     6600.03     68.16 o 
   3   0   4       21.36       19.77      1.40 o 
   4   0   4      882.84      843.27     18.03 o 
   5   0   4       17.96       11.47      2.46 o 
   6   0   4      171.55      166.09     21.06 o 
   7   0   4      141.43      128.77      8.05 o 
  -7   1   4        7.28       14.67      5.85 o 
  -6   1   4     1074.67     1094.61     31.38 o 
  -5   1   4        4.07        4.36      2.32 o 
  -4   1   4     2614.30     2583.29     50.91 o 
  -3   1   4       62.31       59.57      2.08 o 
  -2   1   4      555.79      574.20     13.53 o 
  -1   1   4     5411.78     5158.41     44.46 o 
   0   1   4      681.77      678.27      9.46 o 
   1   1   4     1441.79     1425.17     17.60 o 
   2   1   4      248.08      259.09      4.18 o 
   3   1   4     2755.25     2720.66     65.02 o 
   4   1   4      285.52      287.11      7.34 o 
   5   1   4      807.28      780.07     22.31 o 
   6   1   4      138.50      127.16      5.89 o 
   7   1   4       11.51       17.83      3.73 o 
  -7   2   4      451.67      456.97     20.55 o 
  -6   2   4       36.78       47.37      4.42 o 
  -5   2   4      476.86      476.70     13.02 o 
  -4   2   4        5.99        7.20      1.53 o 
  -3   2   4     7395.19     6592.38     23.20 o 
  -2   2   4      566.30      602.92     14.05 o 
  -1   2   4      171.62      222.12      7.30 o 
   0   2   4     3754.39     3544.95     57.54 o 
   1   2   4     4027.98     3699.24     44.25 o 
   2   2   4     2855.24     2834.65     24.93 o 
   3   2   4      111.64      117.97      3.92 o 
   4   2   4      835.43      824.67     19.15 o 
   5   2   4        2.88        1.88      1.66 o 
   6   2   4      443.60      437.48     18.38 o 
   7   2   4       13.52       22.43     14.46 o 
  -7   3   4      764.81      779.00     32.71 o 
  -6   3   4      570.54      557.28     17.37 o 
  -5   3   4      234.30      227.20      9.84 o 
  -4   3   4     1498.02     1506.72     30.05 o 
  -3   3   4      308.08      310.99      3.24 o 
  -2   3   4     3874.99     3734.28     66.22 o 
  -1   3   4        8.33        7.91      1.35 o 
   0   3   4     2719.46     2731.73     22.19 o 
   1   3   4      820.17      806.08     12.61 o 
   2   3   4     2788.95     2662.25     26.49 o 
   3   3   4     2239.03     2264.03     20.79 o 
   4   3   4       15.43       19.54      1.57 o 
   5   3   4     1082.83     1096.82     26.33 o 
   6   3   4       37.63       35.62      4.09 o 
   7   3   4      894.64      869.27     25.42 o 
   8   3   4       10.92       10.51      3.80 o 
  -6   4   4      673.25      704.67     35.57 o 
  -5   4   4      497.11      482.34     15.33 o 
  -4   4   4       29.65       27.22      3.01 o 
  -3   4   4      906.86      904.05     26.63 o 
  -2   4   4      267.77      283.44      9.05 o 
  -1   4   4     7797.42     6606.76     78.92 o 
   0   4   4      603.61      635.10      8.22 o 
   1   4   4      129.14      138.32      4.50 o 
   2   4   4      691.22      692.84      9.15 o 
   3   4   4     4114.70     3930.93     37.93 o 
   4   4   4      556.78      521.80      8.03 o 
   5   4   4       34.01       33.25      2.51 o 
   6   4   4      623.56      618.18     19.90 o 
   7   4   4       60.33       55.54      4.01 o 
   8   4   4      156.66      154.84      8.96 o 
  -6   5   4        6.26        8.51      4.85 o 
  -5   5   4     1076.89     1079.91     41.14 o 
  -4   5   4      227.24      243.26     10.78 o 
  -3   5   4      451.81      461.43     15.10 o 
  -2   5   4      813.65      840.90     15.70 o 
  -1   5   4      889.40      906.61     10.11 o 
   0   5   4     3720.13     3372.04     36.61 o 
   1   5   4      681.69      752.70     14.31 o 
   2   5   4      415.17      447.93     13.74 o 
   3   5   4      606.50      619.65     14.58 o 
   4   5   4     1519.37     1466.40     26.00 o 
   5   5   4      890.30      882.65     16.77 o 
   6   5   4       10.26       11.35      2.40 o 
   7   5   4       39.64       42.00      4.01 o 
   8   5   4        7.44        3.56      1.69 o 
  -5   6   4        5.29       12.27      8.41 o 
  -4   6   4     1352.85     1423.74     40.53 o 
  -3   6   4     1718.93     1758.14     52.12 o 
  -2   6   4      448.60      469.22     11.20 o 
  -1   6   4      120.29      122.24      2.82 o 
   0   6   4      654.69      663.52     20.02 o 
   1   6   4     6350.64     5489.80     54.84 o 
   2   6   4       39.01       34.63      2.03 o 
   3   6   4       65.02       62.62      4.61 o 
   4   6   4        3.69        2.53      1.13 o 
   5   6   4     2115.44     2049.98     44.13 o 
   6   6   4      221.40      221.14      5.03 o 
   7   6   4       38.94       42.45      4.86 o 
   8   6   4       32.98       40.14      4.08 o 
  -5   7   4        1.95        3.86      3.25 o 
  -4   7   4        3.63        5.75      2.66 o 
  -3   7   4     1600.31     1727.91     64.61 o 
  -2   7   4       48.89       65.46      4.23 o 
  -1   7   4      395.49      380.54      7.60 o 
   0   7   4      954.91      946.25     27.72 o 
   1   7   4     1622.47     1531.57     51.79 o 
   2   7   4     1833.35     1799.17     68.48 o 
   3   7   4      235.61      242.97      6.58 o 
   4   7   4      253.81      258.27      8.26 o 
   5   7   4       31.54       31.62      3.69 o 
   6   7   4      880.10      909.04     22.09 o 
   7   7   4      156.03      154.96      7.93 o 
  -4   8   4        5.08        4.50      3.05 o 
  -3   8   4       27.87       18.89      3.63 o 
  -2   8   4      888.12      944.27     31.06 o 
  -1   8   4      119.38      121.71      5.48 o 
   0   8   4      175.30      154.87      6.96 o 
   1   8   4       15.90       19.52      1.91 o 
   2   8   4      825.31      828.23     39.84 o 
   3   8   4     1730.64     1758.18     39.52 o 
   4   8   4      480.00      537.76     12.04 o 
   5   8   4        0.71        3.82      1.92 o 
   6   8   4       21.05       18.31      4.76 o 
   7   8   4      551.88      566.08     31.14 o 
  -3   9   4        5.51       -2.34      2.73 o 
  -2   9   4       36.18       37.68      6.44 o 
  -1   9   4     1340.53     1409.06     53.16 o 
   0   9   4       57.64       55.76      3.10 o 
   1   9   4      601.68      562.71     32.96 o 
   2   9   4       61.48       62.25      4.27 o 
   3   9   4      675.42      677.76     39.66 o 
   4   9   4     1100.48     1144.69     27.04 o 
   5   9   4      295.71      297.68     10.94 o 
   6   9   4        1.09        0.94      4.76 o 
   7   9   4        2.60        5.87      9.94 o 
  -2  10   4       12.74        6.29      3.21 o 
  -1  10   4        5.94       15.43      4.64 o 
   0  10   4      601.48      645.61     26.97 o 
   1  10   4        0.95        1.40      3.01 o 
   2  10   4      238.26      219.94     17.83 o 
   3  10   4       85.60       88.70      6.15 o 
   4  10   4      395.90      419.13     18.57 o 
   5  10   4      430.11      446.20     21.19 o 
   6  10   4      160.89      189.12     10.22 o 
   0  11   4       56.61       49.03      4.81 o 
   1  11   4      564.33      568.71     60.06 o 
   2  11   4      148.82      127.93      9.26 o 
   3  11   4       89.12       78.88      9.98 o 
   4  11   4       30.99       26.09      4.79 o 
   5  11   4      427.32      456.44     39.54 o 
  -4  -7   5      104.92       89.92      8.59 o 
  -3  -7   5      433.16      446.34     28.41 o 
  -2  -7   5       88.73       93.58      9.83 o 
  -1  -7   5        7.81        8.29      3.89 o 
   0  -7   5      241.27      250.66     18.41 o 
   1  -7   5        0.14       -2.81      2.81 o 
  -5  -6   5       26.18       25.91      4.56 o 
  -4  -6   5      215.78      203.20     11.34 o 
  -3  -6   5        4.76        2.49      1.67 o 
  -2  -6   5      195.45      183.26     12.17 o 
  -1  -6   5      125.42      124.19      8.26 o 
   0  -6   5       63.68       72.47     11.43 o 
   1  -6   5      202.04      204.92     16.90 o 
   2  -6   5        1.24        2.23      2.16 o 
  -6  -5   5      215.39      185.01      9.99 o 
  -5  -5   5      869.86      821.77     58.16 o 
  -4  -5   5        9.03        7.08      3.49 o 
  -3  -5   5      147.43      142.57      4.74 o 
  -2  -5   5      110.88      102.80      4.49 o 
  -1  -5   5     1524.58     1647.06     87.92 o 
   0  -5   5      137.74      131.31      9.06 o 
   1  -5   5        4.16        3.41      2.05 o 
   2  -5   5      208.54      195.37      8.34 o 
   3  -5   5       74.42       69.39      5.81 o 
   4  -5   5      107.72       94.15      8.79 o 
  -7  -4   5        9.18       11.96      6.42 o 
  -6  -4   5       61.50       60.74      5.71 o 
  -5  -4   5      758.64      731.35     77.96 o 
  -4  -4   5      949.11      928.65     65.89 o 
  -3  -4   5       34.64       33.48      3.40 o 
  -2  -4   5      874.08      853.67     23.49 o 
  -1  -4   5        5.43        8.22      3.27 o 
   0  -4   5     1791.35     1880.47     71.12 o 
   1  -4   5       37.45       45.80     10.61 o 
   2  -4   5       77.10       74.66      4.10 o 
   3  -4   5      123.06      116.92      5.44 o 
   4  -4   5       29.98       33.82      4.89 o 
  -7  -3   5       15.90       16.22      6.09 o 
  -6  -3   5       39.82       52.29     12.47 o 
  -5  -3   5      181.65      178.81     12.40 o 
  -4  -3   5      717.42      720.61     62.40 o 
  -3  -3   5     2214.04     2223.61    140.20 o 
  -2  -3   5        2.62        3.24      1.30 o 
  -1  -3   5      359.65      368.99     10.41 o 
   0  -3   5        1.38        0.35      0.90 o 
   1  -3   5     2424.19     2559.71     67.34 o 
   2  -3   5       69.83       72.76      6.01 o 
   3  -3   5        0.37        0.94      1.33 o 
   4  -3   5       82.32       84.21      5.84 o 
   5  -3   5       94.87       94.25      7.60 o 
  -7  -2   5     1094.49     1075.03     65.11 o 
  -6  -2   5       23.34       12.28      3.56 o 
  -5  -2   5      120.72      103.60      9.73 o 
  -4  -2   5        1.72        0.53      1.18 o 
  -3  -2   5     2266.34     2328.70    131.68 o 
  -2  -2   5      883.05      970.17     26.49 o 
  -1  -2   5      230.09      237.25      2.72 o 
   0  -2   5       83.85       69.90      4.10 o 
   1  -2   5       26.14       27.58      2.65 o 
   2  -2   5     1064.09     1086.36     22.53 o 
   3  -2   5       99.04       94.97      5.44 o 
   4  -2   5        1.63        3.08      1.84 o 
   5  -2   5       22.45       15.59      3.51 o 
   6  -2   5       65.69       64.67      5.59 o 
  -7  -1   5      314.15      312.53     21.72 o 
  -6  -1   5     1602.88     1582.14     84.39 o 
  -5  -1   5       21.62       23.98      5.63 o 
  -4  -1   5      165.46      151.39      6.07 o 
  -3  -1   5       78.70       73.59      2.73 o 
  -2  -1   5     3451.05     3555.85     42.04 o 
  -1  -1   5     3220.83     3611.24     42.54 o 
   0  -1   5      245.33      272.53      7.89 o 
   1  -1   5      217.26      222.63      6.11 o 
   2  -1   5       14.66       12.85      1.95 o 
   3  -1   5     5250.21     5016.54    114.36 o 
   4  -1   5        3.20        1.04      1.55 o 
   5  -1   5       28.04       21.83      8.79 o 
   6  -1   5       36.09       46.66     13.19 o 
  -7   0   5       10.38       10.29      4.12 o 
  -6   0   5      600.71      603.18     33.92 o 
  -5   0   5     2293.47     2264.27     75.40 o 
  -4   0   5      251.30      257.48      8.38 o 
  -3   0   5      215.00      239.68      3.83 o 
  -2   0   5       54.18       54.52      2.18 o 
  -1   0   5     4243.14     4204.39     65.29 o 
   0   0   5      758.75      763.29     10.88 o 
   1   0   5      560.83      569.53     27.14 o 
   2   0   5      272.31      281.53      8.52 o 
   3   0   5      200.86      217.30      7.96 o 
   4   0   5      755.20      766.72     21.68 o 
   5   0   5        2.79        3.42      1.98 o 
   6   0   5       16.03       18.04      4.32 o 
   7   0   5        1.53        3.80      2.60 o 
  -7   1   5      194.81      180.88     13.40 o 
  -6   1   5       15.86        6.31      2.94 o 
  -5   1   5      894.45      904.22     43.19 o 
  -4   1   5     1583.52     1560.44     49.26 o 
  -3   1   5      119.32      121.26      2.17 o 
  -2   1   5       42.33       47.63      1.83 o 
  -1   1   5      174.68      215.99      5.18 o 
   0   1   5     5312.16     5167.08     63.86 o 
   1   1   5     1906.21     2092.85     22.76 o 
   2   1   5     1207.39     1232.57     22.34 o 
   3   1   5       55.21       63.64      1.94 o 
   4   1   5       84.28       82.49      6.28 o 
   5   1   5     1305.86     1240.21     30.58 o 
   6   1   5        1.60        2.02      4.81 o 
   7   1   5       35.30       38.13      5.42 o 
  -7   2   5      143.04      136.36     10.17 o 
  -6   2   5      574.15      575.37     17.69 o 
  -5   2   5      139.39      121.47     12.18 o 
  -4   2   5      556.65      573.05     15.20 o 
  -3   2   5     4709.20     4441.45    148.44 o 
  -2   2   5      643.45      623.84     19.86 o 
  -1   2   5      415.11      445.61     11.47 o 
   0   2   5      404.59      427.79      9.73 o 
   1   2   5     6904.40     6400.28     54.26 o 
   2   2   5       65.81       53.55      1.94 o 
   3   2   5      512.27      468.12     23.05 o 
   4   2   5        1.93        3.93      1.30 o 
   5   2   5      216.94      204.92      8.80 o 
   6   2   5      614.57      607.93     19.37 o 
   7   2   5        1.04        4.73      1.92 o 
  -6   3   5       34.61       48.48      6.29 o 
  -5   3   5      518.30      546.10     28.73 o 
  -4   3   5       32.95       33.31      3.87 o 
  -3   3   5     2558.54     2505.11     49.77 o 
  -2   3   5     1669.11     1679.05     25.84 o 
  -1   3   5     2318.56     2353.58     26.14 o 
   0   3   5      117.06      115.91      3.09 o 
   1   3   5      101.39      115.74      3.05 o 
   2   3   5     4109.59     3910.70     66.12 o 
   3   3   5      875.00      892.77     10.59 o 
   4   3   5     1194.16     1241.86     31.45 o 
   5   3   5       20.86       24.06      4.27 o 
   6   3   5      121.46      122.47      9.66 o 
   7   3   5      540.58      525.07     27.22 o 
  -6   4   5      579.93      598.43     26.34 o 
  -5   4   5       29.95       29.35      4.05 o 
  -4   4   5      890.14      855.45     21.68 o 
  -3   4   5      224.31      222.34     10.73 o 
  -2   4   5     1394.45     1511.13     34.45 o 
  -1   4   5     1832.00     1827.46     40.84 o 
   0   4   5     2374.47     2217.15     36.09 o 
   1   4   5      830.52      869.92     11.02 o 
   2   4   5        1.64        1.62      0.80 o 
   3   4   5     3693.97     3557.92     34.88 o 
   4   4   5       15.96       15.73      9.10 o 
   5   4   5      577.97      557.74     20.47 o 
   6   4   5       21.79       21.27      2.38 o 
   7   4   5      193.45      209.38     13.05 o 
  -6   5   5      171.50      164.23      8.75 o 
  -5   5   5      685.71      651.72     19.18 o 
  -4   5   5      223.94      219.29     10.17 o 
  -3   5   5     1277.89     1353.58     40.48 o 
  -2   5   5      380.65      414.07     12.13 o 
  -1   5   5      933.97      931.19     29.26 o 
   0   5   5     1105.87     1141.29     22.57 o 
   1   5   5     1839.40     1727.70     21.22 o 
   2   5   5     1145.89     1218.90     25.49 o 
   3   5   5        5.50        6.28      1.79 o 
   4   5   5     1759.01     1730.75     27.64 o 
   5   5   5        0.07        1.52      0.87 o 
   6   5   5      445.71      444.10     12.51 o 
   7   5   5        0.19        3.77      2.61 o 
   8   5   5       70.26       66.72     14.18 o 
  -5   6   5        8.27        6.90      2.89 o 
  -4   6   5      401.97      429.33     17.65 o 
  -3   6   5      160.15      176.29      7.03 o 
  -2   6   5      719.64      721.19     26.48 o 
  -1   6   5       44.86       48.29      2.20 o 
   0   6   5     1683.12     1624.28     27.68 o 
   1   6   5     1859.95     1780.87     35.09 o 
   2   6   5     2928.30     2816.83     35.20 o 
   3   6   5      308.89      324.10      8.01 o 
   4   6   5        2.37        4.57      1.40 o 
   5   6   5     1223.64     1228.20     24.59 o 
   6   6   5       14.16        9.18      2.07 o 
   7   6   5      274.89      261.17     11.95 o 
  -5   7   5      108.36      113.33      9.59 o 
  -4   7   5       76.46       77.28      5.49 o 
  -3   7   5      459.68      449.71     15.03 o 
  -2   7   5     1591.71     1570.18     37.86 o 
  -1   7   5     1357.39     1323.26     41.05 o 
   0   7   5        1.18        1.88      0.99 o 
   1   7   5      927.83      874.37     27.70 o 
   2   7   5        3.72        5.89      3.40 o 
   3   7   5     2104.50     2202.57     35.29 o 
   4   7   5      212.24      226.27      8.51 o 
   5   7   5       33.83       37.28      3.26 o 
   6   7   5      413.50      413.58     14.05 o 
   7   7   5       37.47       43.72      4.02 o 
  -4   8   5       11.67       10.24      3.17 o 
  -3   8   5        8.34        8.23      2.35 o 
  -2   8   5      571.59      593.10     22.61 o 
  -1   8   5      605.58      613.82     16.63 o 
   0   8   5      924.76      898.60     42.80 o 
   1   8   5        4.02        3.19      1.14 o 
   2   8   5      331.07      320.09     12.40 o 
   3   8   5      338.44      357.18      9.42 o 
   4   8   5      869.80      950.44     24.73 o 
   5   8   5      455.05      456.71     21.97 o 
   6   8   5        5.85        5.55      2.59 o 
   7   8   5      209.22      203.14      9.02 o 
  -3   9   5       78.05       92.23      8.53 o 
  -2   9   5       28.46       28.10      4.61 o 
  -1   9   5       65.29       63.44      4.45 o 
   0   9   5      938.58      861.70     58.29 o 
   1   9   5      651.94      655.77     32.85 o 
   2   9   5      105.90       88.57      5.66 o 
   3   9   5      232.25      235.21     10.58 o 
   4   9   5       11.02        8.72      2.20 o 
   5   9   5      875.07     1007.20     33.77 o 
   6   9   5        6.31        7.05      2.09 o 
   7   9   5        6.83        6.67      2.46 o 
  -2  10   5        7.32       11.27      6.00 o 
  -1  10   5        6.02        7.37      3.40 o 
   0  10   5      222.55      212.39     15.36 o 
   1  10   5      780.36      739.36     81.14 o 
   2  10   5      588.24      542.45     46.83 o 
   3  10   5      146.61      137.77      5.73 o 
   4  10   5      162.69      164.75      6.22 o 
   5  10   5        0.00       -1.06      1.56 o 
   6  10   5      512.64      572.85     20.45 o 
  -1  11   5        5.09        4.08      2.81 o 
   0  11   5        0.27        3.88      2.69 o 
   1  11   5      102.64       91.44     14.19 o 
   2  11   5      722.15      707.15    107.49 o 
   3  11   5      327.80      308.33     26.99 o 
   4  11   5       81.22       87.10      5.95 o 
   5  11   5       46.12       60.27      4.69 o 
  -3  -7   6      481.47      440.78     27.81 o 
  -2  -7   6       29.41       24.33      8.36 o 
  -1  -7   6        6.67        4.39      3.39 o 
  -4  -6   6        0.75        1.29      3.01 o 
  -3  -6   6      132.07      126.54     11.60 o 
  -2  -6   6      432.89      426.67     31.61 o 
  -1  -6   6       19.20        9.16      4.72 o 
   0  -6   6       79.63       72.81      8.58 o 
   1  -6   6        4.43        6.99      3.74 o 
  -5  -5   6      115.90      104.29     14.68 o 
  -4  -5   6      402.11      381.13     22.15 o 
  -3  -5   6       15.22       14.04      2.37 o 
  -2  -5   6       96.75       96.51      7.14 o 
  -1  -5   6     1367.34     1433.98     77.02 o 
   0  -5   6       94.48       99.25      9.26 o 
   1  -5   6      163.65      145.09     10.81 o 
   2  -5   6       10.35        9.85      4.08 o 
   3  -5   6      222.06      246.44     18.61 o 
  -5  -4   6      894.88      880.55     77.20 o 
  -4  -4   6       37.02       32.61      3.32 o 
  -3  -4   6      610.44      637.07     18.99 o 
  -2  -4   6       20.06       20.93      2.71 o 
  -1  -4   6      169.35      183.19     12.51 o 
   0  -4   6      389.00      405.88     24.39 o 
   1  -4   6        6.12        7.74      3.78 o 
   2  -4   6       41.49       46.66      4.76 o 
   3  -4   6        9.39       16.88      6.26 o 
   4  -4   6      116.55      114.56     18.03 o 
  -6  -3   6      292.16      283.95     19.19 o 
  -5  -3   6       96.94       86.83      3.88 o 
  -4  -3   6     1390.97     1393.73     81.49 o 
  -3  -3   6       13.73       18.23      2.71 o 
  -2  -3   6     1480.24     1605.35     42.57 o 
  -1  -3   6        5.29        3.42      1.12 o 
   0  -3   6      494.09      527.56     22.32 o 
   1  -3   6      671.22      657.96     17.00 o 
   2  -3   6      230.09      216.43      9.83 o 
   3  -3   6      169.41      142.51      6.34 o 
   4  -3   6       16.96       11.01      4.70 o 
   5  -3   6      108.68      113.95      7.51 o 
  -7  -2   6      443.00      439.51     28.26 o 
  -6  -2   6      653.89      644.64     46.25 o 
  -5  -2   6      648.43      643.72     39.01 o 
  -4  -2   6       14.32       20.29      6.02 o 
  -3  -2   6     2198.15     2264.35     62.77 o 
  -2  -2   6       81.64       85.88      4.23 o 
  -1  -2   6     1135.51     1225.07     29.17 o 
   0  -2   6      242.43      257.24      6.21 o 
   1  -2   6      347.61      366.42     22.37 o 
   2  -2   6      239.56      234.62      9.15 o 
   3  -2   6       26.43       22.27      4.16 o 
   4  -2   6      294.49      262.32     12.20 o 
   5  -2   6        0.54        4.10      3.48 o 
  -7  -1   6      117.64      141.90     11.83 o 
  -6  -1   6       89.06       87.18      7.13 o 
  -5  -1   6     1840.52     1802.64     20.72 o 
  -4  -1   6      241.85      237.05      8.60 o 
  -3  -1   6      150.98      157.81      8.52 o 
  -2  -1   6     2369.65     2543.37     58.72 o 
  -1  -1   6       10.54       12.23      1.64 o 
   0  -1   6     3066.58     3341.55     38.86 o 
   1  -1   6        0.73        0.83      1.90 o 
   2  -1   6      249.13      256.40      7.77 o 
   3  -1   6      523.90      539.35     16.07 o 
   4  -1   6      415.61      388.60     13.05 o 
   5  -1   6       47.81       37.73      4.39 o 
   6  -1   6        2.99        3.27      2.09 o 
  -7   0   6       69.15       84.78      9.76 o 
  -6   0   6      207.31      213.21     12.84 o 
  -5   0   6       76.38       74.28      5.76 o 
  -4   0   6     2603.24     2438.29     81.51 o 
  -3   0   6     1387.53     1429.20     50.96 o 
  -2   0   6      119.39      126.79      5.15 o 
  -1   0   6     1372.72     1477.81     43.74 o 
   0   0   6     1447.01     1547.65     21.83 o 
   1   0   6     2545.70     2700.33     66.09 o 
   2   0   6       42.43       49.63      4.56 o 
   3   0   6      302.86      293.55     11.05 o 
   4   0   6        4.30        3.71      1.58 o 
   5   0   6      166.77      134.98     11.09 o 
   6   0   6       91.35       71.34      6.67 o 
  -7   1   6      390.78      340.15     22.07 o 
  -6   1   6       15.51       25.51      6.80 o 
  -5   1   6      181.10      182.85     12.27 o 
  -4   1   6       12.89       14.87      2.57 o 
  -3   1   6     2668.86     2696.85    104.94 o 
  -2   1   6      843.82      872.31     32.96 o 
  -1   1   6      163.98      171.84      5.74 o 
   0   1   6     2280.12     2399.67     31.68 o 
   1   1   6      236.28      233.84      7.37 o 
   2   1   6     1919.29     2073.13     36.64 o 
   3   1   6        0.17        0.28      0.56 o 
   4   1   6      614.61      607.50     18.97 o 
   5   1   6       92.41       90.09      4.83 o 
   6   1   6      286.23      260.48     10.49 o 
   7   1   6       71.88       62.99      5.91 o 
  -6   2   6      953.54      907.28     64.13 o 
  -5   2   6       13.57       16.07      4.19 o 
  -4   2   6      324.75      318.83     11.07 o 
  -3   2   6       68.69       70.18      3.53 o 
  -2   2   6     7998.15     7166.33    365.93 o 
  -1   2   6      705.50      749.67     15.03 o 
   0   2   6      303.47      347.53      8.33 o 
   1   2   6      763.75      786.83      8.94 o 
   2   2   6      792.13      775.11     16.32 o 
   3   2   6     1957.22     1946.49     79.25 o 
   4   2   6       12.67        6.56      2.51 o 
   5   2   6        1.14        4.67      2.34 o 
   6   2   6        6.52        9.43      3.04 o 
   7   2   6      112.05       99.48      6.82 o 
  -6   3   6      985.59      909.36     64.48 o 
  -5   3   6     1494.51     1467.82     41.38 o 
  -4   3   6      443.39      405.17     21.46 o 
  -3   3   6       82.18       85.19      4.01 o 
  -2   3   6      153.00      159.36      8.82 o 
  -1   3   6     4716.42     4597.58     53.94 o 
   0   3   6      115.25      119.10      3.50 o 
   1   3   6       49.70       54.45      9.31 o 
   2   3   6      433.40      427.36     12.55 o 
   3   3   6      923.35      884.67     23.24 o 
   4   3   6     1518.30     1604.48     65.51 o 
   5   3   6      121.73      120.07      4.69 o 
   6   3   6      142.04      132.72      6.45 o 
   7   3   6        9.36       12.11      3.16 o 
  -6   4   6       32.54       33.34      4.54 o 
  -5   4   6     1122.92     1138.51     43.15 o 
  -4   4   6     1136.57     1083.55     41.10 o 
  -3   4   6      157.29      173.17      5.93 o 
  -2   4   6      440.69      471.12     13.15 o 
  -1   4   6      100.44      107.37      5.21 o 
   0   4   6     5539.78     4916.01     46.54 o 
   1   4   6      970.99     1018.42     24.31 o 
   2   4   6       15.01       11.54      1.48 o 
   3   4   6       15.31       12.46      1.45 o 
   4   4   6      945.77      952.06     20.25 o 
   5   4   6      666.56      668.89     14.31 o 
   6   4   6        4.94        5.67      2.31 o 
   7   4   6       21.28       23.71      4.12 o 
  -6   5   6      116.59      118.06      7.27 o 
  -5   5   6       21.83       23.57      6.68 o 
  -4   5   6     1092.62     1120.58     32.26 o 
  -3   5   6      816.10      914.42     37.87 o 
  -2   5   6     1006.35     1036.76     29.60 o 
  -1   5   6       42.96       45.56      3.19 o 
   0   5   6      130.35      126.07      2.05 o 
   1   5   6     4502.05     4173.51     40.14 o 
   2   5   6      113.38      123.76      3.27 o 
   3   5   6      217.76      210.07      5.79 o 
   4   5   6      252.25      245.95      6.19 o 
   5   5   6      483.78      469.89     10.77 o 
   6   5   6      446.53      439.48     14.81 o 
   7   5   6       39.02       45.22     11.73 o 
  -5   6   6      149.67      156.45      9.32 o 
  -4   6   6       23.02       30.48      4.42 o 
  -3   6   6     1829.25     2072.44    110.49 o 
  -2   6   6     1822.11     1786.33     80.15 o 
  -1   6   6     1901.27     1828.98     35.61 o 
   0   6   6        0.05        2.79      1.17 o 
   1   6   6      169.64      179.24      5.50 o 
   2   6   6     3625.15     3640.76     55.89 o 
   3   6   6        7.20        8.64      1.91 o 
   4   6   6       93.23       94.82      4.30 o 
   5   6   6        1.49        2.28      1.18 o 
   6   6   6      448.78      421.53     14.46 o 
   7   6   6      222.47      217.56      9.39 o 
  -5   7   6        5.30        4.71     10.80 o 
  -4   7   6      129.36      124.05      8.42 o 
  -3   7   6        0.19       -0.08      1.89 o 
  -2   7   6     1733.29     1744.43     46.77 o 
  -1   7   6      816.98      840.03     23.47 o 
   0   7   6     1313.77     1188.88     24.43 o 
   1   7   6       81.47       74.38      2.66 o 
   2   7   6      538.75      541.58     10.26 o 
   3   7   6     1871.53     1986.59     32.04 o 
   4   7   6       84.72       93.86      5.25 o 
   5   7   6       12.57       12.79      5.65 o 
   6   7   6        0.43       -0.62      1.45 o 
   7   7   6      284.03      264.34     11.23 o 
  -4   8   6      287.42      295.31     14.24 o 
  -3   8   6      230.54      244.44     16.57 o 
  -2   8   6        0.20        0.58      4.41 o 
  -1   8   6      883.75      872.76     44.20 o 
   0   8   6       68.14       61.76      4.47 o 
   1   8   6      774.28      705.18     26.06 o 
   2   8   6        1.39        0.77      1.60 o 
   3   8   6      113.41      124.61      4.67 o 
   4   8   6      965.43     1044.40     32.69 o 
   5   8   6      132.00      135.77      4.51 o 
   6   8   6       95.38       90.64      7.01 o 
   7   8   6       20.08       16.86      3.54 o 
  -3   9   6      197.94      195.05     20.45 o 
  -2   9   6      203.75      202.59     11.82 o 
  -1   9   6        1.52       -0.39      1.72 o 
   0   9   6     1162.60     1085.77     83.03 o 
   1   9   6      356.10      337.91     34.28 o 
   2   9   6     1329.76     1300.00     66.63 o 
   3   9   6        6.59        8.52      1.87 o 
   4   9   6      178.13      192.11      4.80 o 
   5   9   6      783.59      868.85     20.52 o 
   6   9   6      231.79      228.14     13.10 o 
  -2  10   6      522.81      602.54     25.83 o 
  -1  10   6      151.14      157.91     26.35 o 
   0  10   6       11.19        5.15      4.38 o 
   1  10   6      546.94      554.58     63.26 o 
   2  10   6       13.96        5.38      4.63 o 
   3  10   6      650.09      671.41     25.61 o 
   4  10   6       10.39       10.65      2.33 o 
   5  10   6       47.98       55.98      5.12 o 
   6  10   6      295.29      317.16     12.71 o 
  -1  11   6      151.32      139.58      8.12 o 
   0  11   6      155.98      142.55     13.04 o 
   1  11   6        0.41        0.10      2.98 o 
   2  11   6      393.69      397.88     43.61 o 
   3  11   6       25.16       29.25      3.04 o 
   4  11   6      237.62      234.01     14.71 o 
   5  11   6        5.12        2.59      3.76 o 
   2  12   6        7.08        5.07      3.03 o 
  -3  -6   7        0.33        4.56      2.87 o 
  -2  -6   7        1.75        1.25      2.02 o 
  -1  -6   7       44.39       53.11      6.58 o 
   0  -6   7      165.06      143.28     10.56 o 
  -4  -5   7      786.31      690.07     42.48 o 
  -3  -5   7        1.12        5.47      2.43 o 
  -2  -5   7        2.05        0.87      2.23 o 
  -1  -5   7       28.74       37.89      6.77 o 
   0  -5   7      503.90      517.87     38.70 o 
   1  -5   7       71.16       65.29      9.84 o 
   2  -5   7        0.78        1.82      3.22 o 
  -5  -4   7        2.38        9.11      3.94 o 
  -4  -4   7      359.55      359.54     18.73 o 
  -3  -4   7      914.93      922.32     25.51 o 
  -2  -4   7       24.39       23.59      5.31 o 
  -1  -4   7        0.04        3.68      2.79 o 
   0  -4   7        0.29        4.37      2.06 o 
   1  -4   7      510.95      492.32     23.26 o 
   2  -4   7       58.20       49.42      9.97 o 
   3  -4   7        4.94        9.28      5.27 o 
  -6  -3   7       75.37       68.07      7.98 o 
  -5  -3   7       52.27       54.32      7.86 o 
  -4  -3   7       39.45       41.46      3.30 o 
  -3  -3   7      252.13      267.31     11.77 o 
  -2  -3   7     1457.70     1496.54     56.02 o 
  -1  -3   7       11.68       14.87      3.64 o 
   0  -3   7       64.00       68.79      6.37 o 
   1  -3   7       15.17       22.74      6.49 o 
   2  -3   7      694.82      687.24     39.21 o 
   3  -3   7       32.80       34.73      4.51 o 
   4  -3   7        1.48       -2.11      2.11 o 
  -6  -2   7     1018.01     1041.56     63.24 o 
  -5  -2   7       43.96       58.57      6.89 o 
  -4  -2   7      602.74      592.08     17.73 o 
  -3  -2   7       22.02       26.27      2.59 o 
  -2  -2   7      479.72      520.51     13.77 o 
  -1  -2   7     1176.68     1231.40     58.95 o 
   0  -2   7      102.25      111.71      7.82 o 
   1  -2   7      244.05      259.37      8.46 o 
   2  -2   7        4.97        4.75      1.96 o 
   3  -2   7      286.35      272.06     16.70 o 
   4  -2   7       64.14       68.78      8.17 o 
   5  -2   7       46.16       45.67      5.99 o 
  -6  -1   7      203.69      204.74     15.27 o 
  -5  -1   7     1456.60     1455.82     77.82 o 
  -4  -1   7        8.47       10.05      4.03 o 
  -3  -1   7      188.93      200.92      8.96 o 
  -2  -1   7       87.33       94.77      4.83 o 
  -1  -1   7     1327.45     1403.31     33.96 o 
   0  -1   7     1126.28     1290.79     20.81 o 
   1  -1   7      359.77      373.93     19.58 o 
   2  -1   7        3.91        1.66      2.03 o 
   3  -1   7        4.77        5.50      5.24 o 
   4  -1   7     1097.55      999.31     38.48 o 
   5  -1   7        0.95        5.24      7.12 o 
  -6   0   7        2.53        2.77      2.74 o 
  -5   0   7      268.29      264.03     17.39 o 
  -4   0   7     1921.90     1910.15    100.67 o 
  -3   0   7        3.10       14.04      7.27 o 
  -2   0   7      819.30      895.11     46.55 o 
  -1   0   7       39.91       44.46      2.49 o 
   0   0   7      820.58      843.58     20.95 o 
   1   0   7     1200.15     1279.20     27.28 o 
   2   0   7      320.62      320.33     16.18 o 
   3   0   7       52.65       47.35      3.88 o 
   4   0   7       11.02       15.39      5.08 o 
   5   0   7      304.70      279.36     11.42 o 
   6   0   7        1.86       -0.35      1.82 o 
  -6   1   7      650.45      576.16     36.30 o 
  -5   1   7      278.61      268.96     17.36 o 
  -4   1   7      307.24      297.53     12.78 o 
  -3   1   7     1373.82     1269.55     48.07 o 
  -2   1   7      364.36      367.27     15.04 o 
  -1   1   7     1118.74     1190.28     29.71 o 
   0   1   7        1.94        1.89      1.28 o 
   1   1   7     1202.16     1302.76     25.19 o 
   2   1   7      387.48      425.92      9.73 o 
   3   1   7      536.96      559.89     17.08 o 
   4   1   7       52.84       48.57      4.41 o 
   5   1   7        6.29        4.10      2.38 o 
   6   1   7      177.88      151.64      8.91 o 
  -6   2   7      125.89      118.38     10.10 o 
  -5   2   7     1279.03     1188.40     63.86 o 
  -4   2   7      442.21      402.25     23.20 o 
  -3   2   7       21.91       29.91      3.81 o 
  -2   2   7     2820.73     2708.58     51.02 o 
  -1   2   7       53.64       61.50      2.12 o 
   0   2   7     1558.91     1618.43     81.02 o 
   1   2   7      169.24      167.23      7.09 o 
   2   2   7     1470.88     1529.07     28.72 o 
   3   2   7      367.90      378.55     14.28 o 
   4   2   7      557.30      533.19     29.78 o 
   5   2   7      152.05      160.22     10.67 o 
   6   2   7        1.50        0.40      1.88 o 
  -6   3   7      476.53      469.78     29.99 o 
  -5   3   7        2.10       -0.40      2.95 o 
  -4   3   7     1795.05     1792.61     66.85 o 
  -3   3   7       59.29       50.54      3.69 o 
  -2   3   7      771.92      762.33     22.56 o 
  -1   3   7     1616.89     1705.58     44.41 o 
   0   3   7     2171.84     2205.69     52.18 o 
   1   3   7      731.04      739.48     25.55 o 
   2   3   7        7.22        7.95      1.31 o 
   3   3   7      923.31      940.82     39.68 o 
   4   3   7       90.11       89.78      5.05 o 
   5   3   7      433.77      431.99     33.89 o 
   6   3   7        1.33       12.23      3.42 o 
   7   3   7        9.91        9.50     12.81 o 
  -6   4   7        0.30       -0.80      3.05 o 
  -5   4   7      263.56      273.62      9.49 o 
  -4   4   7       55.12       50.87      3.95 o 
  -3   4   7     1272.20     1270.64     34.27 o 
  -2   4   7      330.48      359.79     25.34 o 
  -1   4   7       64.83       72.37      3.93 o 
   0   4   7     1010.83     1053.13     33.18 o 
   1   4   7      605.72      617.04     21.17 o 
   2   4   7     1603.28     1682.33     42.13 o 
   3   4   7       87.11       84.98      3.20 o 
   4   4   7      701.23      672.44     39.50 o 
   5   4   7       65.56       73.68      3.98 o 
   6   4   7      380.45      343.83     37.29 o 
   7   4   7       42.20       40.17      5.95 o 
  -5   5   7       25.89       27.09      4.62 o 
  -4   5   7      588.04      596.91     23.76 o 
  -3   5   7       36.68       37.12      4.93 o 
  -2   5   7     3606.19     3535.43    168.33 o 
  -1   5   7      747.12      752.49     16.91 o 
   0   5   7       43.05       37.83      3.38 o 
   1   5   7      578.09      620.89     21.32 o 
   2   5   7     1793.99     1827.38     33.57 o 
   3   5   7     1096.16     1137.86     19.22 o 
   4   5   7        7.06       10.27      2.07 o 
   5   5   7      322.03      313.84     10.88 o 
   6   5   7        4.07        3.20      1.39 o 
   7   5   7      198.59      176.85     18.46 o 
  -5   6   7       73.50       77.22      6.04 o 
  -4   6   7        3.53        4.27      2.31 o 
  -3   6   7      132.65      144.61      5.72 o 
  -2   6   7      101.86      113.26     16.00 o 
  -1   6   7     1201.60     1138.80     37.01 o 
   0   6   7        3.33        1.40      2.69 o 
   1   6   7       38.53       43.24      2.41 o 
   2   6   7     1373.38     1425.19     23.44 o 
   3   6   7     1152.92     1185.43     20.10 o 
   4   6   7      712.00      701.64     14.93 o 
   5   6   7       85.30       82.76      4.29 o 
   6   6   7      289.43      285.87     13.98 o 
   7   6   7        2.00        0.35      1.83 o 
  -4   7   7      381.16      391.12     18.34 o 
  -3   7   7       43.50       50.92      4.99 o 
  -2   7   7      232.65      222.36     10.02 o 
  -1   7   7      804.62      717.60     18.59 o 
   0   7   7     2067.87     1956.34     70.34 o 
   1   7   7       11.85       14.50      2.78 o 
   2   7   7      189.62      199.86      6.61 o 
   3   7   7        4.98        3.85      2.56 o 
   4   7   7     1217.15     1263.67     39.16 o 
   5   7   7      212.89      211.23      5.30 o 
   6   7   7       57.17       53.07      3.79 o 
   7   7   7       46.25       50.95      4.37 o 
  -4   8   7     1012.73     1002.12     41.65 o 
  -3   8   7       83.72      104.47      7.87 o 
  -2   8   7       51.98       49.75      5.18 o 
  -1   8   7      160.01      154.44      7.87 o 
   0   8   7      394.79      372.53     18.40 o 
   1   8   7     1479.42     1421.36     66.41 o 
   2   8   7       11.93        9.31      1.64 o 
   3   8   7       52.68       57.11      3.34 o 
   4   8   7      253.95      261.32      8.11 o 
   5   8   7      458.13      491.54     16.61 o 
   6   8   7      442.10      410.36     21.72 o 
   7   8   7       47.00       49.76      5.46 o 
  -3   9   7      464.71      470.48     20.86 o 
  -2   9   7      231.11      247.11     13.71 o 
  -1   9   7       99.83       95.82      8.27 o 
   0   9   7       74.95       72.04      9.88 o 
   1   9   7      433.89      396.78     29.18 o 
   2   9   7      943.06      998.34     62.95 o 
   3   9   7      106.01      111.48      3.94 o 
   4   9   7       12.58       19.15      4.37 o 
   5   9   7       33.74       37.36      3.71 o 
   6   9   7      391.40      419.36     16.61 o 
  -2  10   7      625.45      617.86     31.49 o 
  -1  10   7        3.49        0.43      1.22 o 
   0  10   7      121.64      110.81      6.67 o 
   1  10   7       24.84       27.57      3.93 o 
   2  10   7      408.73      383.01     28.27 o 
   3  10   7      690.88      739.09     17.46 o 
   4  10   7      193.05      212.75     10.43 o 
   5  10   7        0.73       -1.02      2.09 o 
   6  10   7       17.41       21.91      4.69 o 
   0  11   7       17.73       18.35      4.78 o 
   1  11   7      176.02      166.48     18.65 o 
   2  11   7      114.88      109.75      8.17 o 
   3  11   7      357.96      374.34     20.29 o 
   4  11   7      388.24      413.36     15.69 o 
   5  11   7       94.40      109.74      6.08 o 
  -3  -5   8      195.24      200.22     14.54 o 
  -2  -5   8       49.33       38.11      8.17 o 
  -1  -5   8       14.58        6.28      5.04 o 
   0  -5   8      316.51      324.91     22.75 o 
  -4  -4   8      244.71      245.17     16.01 o 
  -3  -4   8       57.29       49.19      7.61 o 
  -2  -4   8      447.69      452.36     32.98 o 
  -1  -4   8      123.53      122.17     11.21 o 
   0  -4   8        3.37       11.29      4.85 o 
   1  -4   8      111.49      106.79     10.56 o 
   2  -4   8       11.40       16.31      6.40 o 
  -5  -3   8      404.57      434.76     27.21 o 
  -4  -3   8       18.35        9.99      2.91 o 
  -3  -3   8      209.00      212.02      7.88 o 
  -2  -3   8       14.10       15.40      4.39 o 
  -1  -3   8      524.29      557.11     31.66 o 
   0  -3   8       44.77       50.41      7.25 o 
   1  -3   8       38.78       40.07      6.12 o 
   2  -3   8       59.72       53.29      7.45 o 
  -5  -2   8      417.22      426.03     27.93 o 
  -4  -2   8     1136.05     1146.85     44.60 o 
  -3  -2   8        0.84        3.21      1.70 o 
  -2  -2   8      564.78      593.66     18.91 o 
  -1  -2   8       11.21        4.47      3.80 o 
   0  -2   8     1013.62     1087.63     45.18 o 
   1  -2   8      200.27      211.80      8.31 o 
   2  -2   8        3.38        2.12      2.24 o 
   3  -2   8       49.01       50.47      6.82 o 
   4  -2   8       13.44       11.76      3.36 o 
  -6  -1   8        0.08        2.35      2.96 o 
  -5  -1   8       41.89       44.45      7.26 o 
  -4  -1   8     1347.84     1360.80     72.60 o 
  -3  -1   8      336.05      345.98     16.07 o 
  -2  -1   8      128.55      139.81      7.24 o 
  -1  -1   8      291.76      280.75      8.63 o 
   0  -1   8        0.32        5.08      2.55 o 
   1  -1   8      750.53      801.31     44.04 o 
   2  -1   8       38.35       33.51      3.56 o 
   3  -1   8        1.78        4.41      2.64 o 
   4  -1   8       76.54       79.41     11.08 o 
   5  -1   8       43.98       43.71     10.55 o 
  -6   0   8       63.20       60.51      7.38 o 
  -5   0   8        8.41        3.68      2.67 o 
  -4   0   8       36.12       45.22      5.96 o 
  -3   0   8     1448.01     1441.09     76.51 o 
  -2   0   8     1459.24     1530.91     95.82 o 
  -1   0   8       67.81       69.68      5.44 o 
   0   0   8      278.22      269.16      8.63 o 
   1   0   8      158.90      163.09     11.56 o 
   2   0   8     1540.56     1687.90     56.67 o 
   3   0   8       19.53       19.33      7.50 o 
   4   0   8        1.63        0.00      3.53 o 
   5   0   8        4.43        4.31      2.21 o 
  -6   1   8      856.34      786.42     46.61 o 
  -5   1   8       23.30       37.82      6.19 o 
  -4   1   8       12.17       14.40      4.41 o 
  -3   1   8       20.15       22.83      4.21 o 
  -2   1   8     1535.98     1495.29     56.17 o 
  -1   1   8      880.06      919.79     26.75 o 
   0   1   8       85.64       88.54      4.44 o 
   1   1   8       55.08       59.12      4.72 o 
   2   1   8      111.64      113.72      5.93 o 
   3   1   8      590.23      646.35     33.81 o 
   4   1   8       16.69       12.58      2.44 o 
   5   1   8       11.20        4.93      6.65 o 
   6   1   8        3.27        1.06      3.28 o 
  -6   2   8      178.94      173.50     13.93 o 
  -5   2   8     1039.95     1002.87     77.21 o 
  -4   2   8       35.30       32.12      5.31 o 
  -3   2   8       40.52       57.33      6.18 o 
  -2   2   8      260.96      254.29      8.64 o 
  -1   2   8     3732.01     3600.97     68.36 o 
   0   2   8      937.94      957.64     49.34 o 
   1   2   8      940.56     1014.13     16.98 o 
   2   2   8      257.74      252.79      6.02 o 
   3   2   8       65.02       72.88      5.06 o 
   4   2   8      887.63      904.51     76.47 o 
   5   2   8        3.09        9.56      3.50 o 
   6   2   8       10.26        2.72      2.35 o 
  -6   3   8        0.66        1.87      2.81 o 
  -5   3   8      667.36      621.59     44.93 o 
  -4   3   8     1789.51     1720.97     19.10 o 
  -3   3   8      447.76      408.81     11.39 o 
  -2   3   8       19.64       23.01      2.98 o 
  -1   3   8      364.46      376.74      9.21 o 
   0   3   8     2322.06     2466.50     91.06 o 
   1   3   8      127.00      140.95      8.50 o 
   2   3   8      150.14      158.22      9.45 o 
   3   3   8       29.01       30.38      2.86 o 
   4   3   8      102.07      105.16      9.51 o 
   5   3   8      451.78      465.38     29.37 o 
   6   3   8       18.34       12.47      3.05 o 
  -5   4   8       19.41       21.83      5.95 o 
  -4   4   8      699.92      680.31     26.54 o 
  -3   4   8     1491.71     1428.59     53.65 o 
  -2   4   8      401.48      416.06     21.99 o 
  -1   4   8      196.31      188.96      6.25 o 
   0   4   8       29.00       30.71      4.29 o 
   1   4   8     2193.97     2196.38     58.65 o 
   2   4   8      683.82      716.32     13.34 o 
   3   4   8      415.55      408.35     16.89 o 
   4   4   8        2.06        2.74      1.15 o 
   5   4   8      146.50      139.96     14.79 o 
   6   4   8      284.31      264.97     21.73 o 
  -5   5   8      501.88      502.18     22.62 o 
  -4   5   8        0.71        3.47      1.82 o 
  -3   5   8      717.22      732.91     21.89 o 
  -2   5   8      857.21      932.22     53.29 o 
  -1   5   8      765.05      770.58     21.49 o 
   0   5   8        6.93       11.80      1.98 o 
   1   5   8      118.51      113.10      3.83 o 
   2   5   8     1629.36     1650.26     47.45 o 
   3   5   8       35.56       38.28      2.57 o 
   4   5   8      281.98      263.47      9.52 o 
   5   5   8        6.42        6.91      2.11 o 
   6   5   8       29.72       40.91     19.25 o 
  -5   6   8       88.76       82.01     11.15 o 
  -4   6   8      811.40      791.28     39.85 o 
  -3   6   8       24.86       27.50      6.04 o 
  -2   6   8      665.10      701.20     27.45 o 
  -1   6   8     1559.93     1501.96     40.30 o 
   0   6   8     2525.09     2368.12     96.13 o 
   1   6   8      402.29      389.55     14.63 o 
   2   6   8       60.26       61.70      4.49 o 
   3   6   8     1590.04     1607.25     31.31 o 
   4   6   8        9.43        6.27      1.67 o 
   5   6   8      286.65      283.70     12.50 o 
   6   6   8        1.41        7.19     11.79 o 
   7   6   8       57.74       58.01      6.39 o 
  -4   7   8        2.72        5.82      2.46 o 
  -3   7   8      550.58      576.22     18.46 o 
  -2   7   8       38.33       39.27      4.51 o 
  -1   7   8     1191.86     1140.19     62.91 o 
   0   7   8      927.63      915.98     29.43 o 
   1   7   8     1085.14     1052.56     28.94 o 
   2   7   8       35.49       37.53      4.42 o 
   3   7   8      230.19      245.05      7.01 o 
   4   7   8      460.86      488.02     12.92 o 
   5   7   8        1.65        2.90      2.90 o 
   6   7   8       63.69       67.71      4.74 o 
  -3   8   8      175.44      187.13     10.00 o 
  -2   8   8      821.74      817.48     23.19 o 
  -1   8   8        8.36        9.23      2.92 o 
   0   8   8      202.36      207.76     11.08 o 
   1   8   8      195.47      171.43      8.24 o 
   2   8   8     1142.87     1147.26     43.80 o 
   3   8   8      114.48      130.37      5.13 o 
   4   8   8       33.02       31.82      2.87 o 
   5   8   8      410.15      420.82     11.95 o 
   6   8   8       24.50       20.78      4.34 o 
  -3   9   8      266.55      285.57     13.60 o 
  -2   9   8      369.66      368.83     29.56 o 
  -1   9   8      559.53      524.23     34.70 o 
   0   9   8       64.86       64.65      6.37 o 
   1   9   8      461.07      454.90     19.98 o 
   2   9   8      266.01      268.21     15.41 o 
   3   9   8      884.78      979.38     38.07 o 
   4   9   8       96.79       98.60      5.09 o 
   5   9   8       10.11        9.77      2.92 o 
   6   9   8      189.57      193.49      8.63 o 
  -2  10   8      176.17      164.17     24.76 o 
  -1  10   8      506.08      498.40     29.10 o 
   0  10   8      505.36      462.05     28.88 o 
   1  10   8       33.71       24.01      3.93 o 
   2  10   8      153.12      159.32     11.07 o 
   3  10   8      113.17      106.33      8.51 o 
   4  10   8      783.41      901.42     37.05 o 
   5  10   8       10.84       12.06      3.30 o 
   0  11   8      186.41      180.82     21.00 o 
   1  11   8      333.61      305.06     23.81 o 
   2  11   8       39.22       37.50      6.27 o 
   3  11   8       91.27      118.85      8.48 o 
   4  11   8        0.46        1.58      1.88 o 
  -2  -4   9      458.52      444.57     27.49 o 
  -1  -4   9       17.86       10.03      4.77 o 
   0  -4   9       30.69       37.72      6.96 o 
  -2  -3   9       19.39       35.48      6.20 o 
  -1  -3   9      472.94      488.64     35.69 o 
   0  -3   9        2.49        3.49      1.72 o 
   1  -3   9       12.31       14.61      6.53 o 
   2  -3   9        3.83        2.79      2.75 o 
  -4  -2   9       40.12       38.44      7.20 o 
  -3  -2   9      712.25      726.03     51.53 o 
  -2  -2   9        1.75       -0.84      1.97 o 
  -1  -2   9       72.05       76.82      6.61 o 
   0  -2   9      518.96      515.49     22.70 o 
   1  -2   9       28.52       36.87      5.90 o 
   2  -2   9      135.44      129.89     12.39 o 
   3  -2   9        1.55       -1.39      2.42 o 
  -5  -1   9      175.34      175.72     13.87 o 
  -4  -1   9      481.06      497.00     36.14 o 
  -3  -1   9       11.50        6.45      3.00 o 
  -2  -1   9      462.02      480.45     26.91 o 
  -1  -1   9      335.48      345.15     16.10 o 
   0  -1   9       82.53       82.33      6.39 o 
   1  -1   9      321.45      311.07     19.07 o 
   3  -1   9       74.94       86.17     14.70 o 
   4  -1   9        5.28        1.20      1.69 o 
  -5   0   9       77.43       55.01      7.46 o 
  -4   0   9       10.55       15.19      4.56 o 
  -3   0   9      966.65      950.02     51.36 o 
  -2   0   9        1.01        3.10      2.02 o 
  -1   0   9      722.49      744.55     28.44 o 
   0   0   9       20.82       31.96      5.44 o 
   1   0   9      196.42      197.92      8.57 o 
   2   0   9      321.73      338.66     14.49 o 
   3   0   9       80.71       77.67      5.77 o 
   4   0   9       42.06       44.32      5.09 o 
  -5   1   9      571.70      548.40     34.73 o 
  -4   1   9      563.15      532.76     23.36 o 
  -3   1   9      114.73      111.47      6.77 o 
  -2   1   9      268.03      277.84     16.46 o 
  -1   1   9       21.49       17.60      2.95 o 
   0   1   9     1375.30     1434.33     56.89 o 
   1   1   9      104.42      108.65      6.57 o 
   2   1   9        3.76        4.08      2.35 o 
   3   1   9      159.31      164.87      8.60 o 
   4   1   9      148.03      140.75     11.65 o 
   5   1   9       76.45       66.41      5.68 o 
  -5   2   9      114.87       99.65     10.18 o 
  -4   2   9     1735.05     1600.24    100.01 o 
  -3   2   9      686.43      622.51     26.64 o 
  -2   2   9      235.56      229.57     14.91 o 
  -1   2   9     1246.60     1277.34     43.51 o 
   0   2   9      130.48      138.72     12.81 o 
   1   2   9      984.79     1169.18     23.04 o 
   2   2   9        2.79        3.74      2.10 o 
   3   2   9      306.63      300.73     11.11 o 
   4   2   9       49.57       62.48      5.41 o 
   5   2   9      120.57      110.90      7.72 o 
  -5   3   9      206.29      214.31     15.36 o 
  -4   3   9        6.76        6.50      4.07 o 
  -3   3   9     1430.12     1431.65     57.33 o 
  -2   3   9      468.41      459.31     26.10 o 
  -1   3   9       98.76       93.83      5.62 o 
   0   3   9      254.67      248.62      9.42 o 
   1   3   9      222.15      229.55      7.91 o 
   2   3   9      930.18      987.31     19.89 o 
   3   3   9       53.36       62.89      4.54 o 
   4   3   9       15.16       18.60      3.21 o 
   5   3   9       37.41       37.50      4.79 o 
   6   3   9      138.67      134.56      8.48 o 
  -5   4   9        4.99        2.99      2.99 o 
  -4   4   9        1.27        6.22      3.04 o 
  -3   4   9        4.46        6.47      4.56 o 
  -2   4   9     1686.02     1611.90     84.93 o 
  -1   4   9      220.61      232.76      9.24 o 
   0   4   9      162.79      170.09      7.21 o 
   1   4   9      472.82      457.36     13.74 o 
   2   4   9      404.66      390.37     21.76 o 
   3   4   9      662.40      693.72     36.85 o 
   4   4   9       65.03       65.76      5.35 o 
   5   4   9       82.59       86.80      7.34 o 
   6   4   9        7.98        5.69      5.05 o 
  -5   5   9      567.19      534.85     33.49 o 
  -4   5   9       15.64        9.15      4.68 o 
  -3   5   9       83.57       94.51      5.02 o 
  -2   5   9        3.47        3.05      1.75 o 
  -1   5   9     2081.24     2075.17    120.95 o 
   0   5   9     1241.99     1276.30     56.42 o 
   1   5   9      159.94      163.61      6.98 o 
   2   5   9       35.42       34.76      2.38 o 
   3   5   9      212.74      194.42      7.32 o 
   4   5   9      901.42      909.56     50.06 o 
   5   5   9        9.12        4.13      4.89 o 
   6   5   9        5.11        1.72      1.97 o 
  -4   6   9      345.81      299.26     14.37 o 
  -3   6   9       47.42       44.78      6.13 o 
  -2   6   9        0.45        0.49      1.66 o 
  -1   6   9        1.70        5.02      1.63 o 
   0   6   9     1969.65     1882.32     44.89 o 
   1   6   9       16.18       20.63      3.07 o 
   2   6   9      132.40      131.94     13.18 o 
   3   6   9      487.07      483.21     15.85 o 
   4   6   9      550.14      529.76     17.81 o 
   5   6   9      255.17      257.12      8.14 o 
   6   6   9       37.99       32.77      5.11 o 
  -4   7   9      559.14      557.57     24.15 o 
  -3   7   9      368.91      396.27     21.19 o 
  -2   7   9      231.69      235.93     11.16 o 
  -1   7   9        7.30        7.33      2.66 o 
   0   7   9      165.95      143.20      6.39 o 
   1   7   9      747.91      772.20     30.05 o 
   2   7   9       39.62       40.16      6.72 o 
   3   7   9       20.54       29.03      2.78 o 
   4   7   9        1.39        0.03      1.40 o 
   5   7   9      154.77      137.98      7.15 o 
   6   7   9      197.48      183.50     11.08 o 
  -3   8   9      979.53     1028.20     51.58 o 
  -2   8   9      405.97      419.57     22.02 o 
  -1   8   9      368.89      346.34     20.29 o 
   0   8   9        1.91        0.20      1.73 o 
   1   8   9      102.62       99.15      4.94 o 
   2   8   9     1410.97     1458.66     41.99 o 
   3   8   9        1.82        1.79      1.77 o 
   4   8   9      207.52      211.70      7.03 o 
   5   8   9       48.88       44.52      6.05 o 
   6   8   9      161.69      159.01     12.33 o 
  -2   9   9      432.71      453.05     20.41 o 
  -1   9   9      248.41      251.26     16.89 o 
   0   9   9      327.66      316.35     20.12 o 
   1   9   9        5.29        7.39      3.00 o 
   2   9   9       34.15       45.75      5.05 o 
   3   9   9      478.43      523.89     17.11 o 
   4   9   9        1.74       -0.70      3.25 o 
   5   9   9       63.02       67.28      5.98 o 
  -1  10   9      405.18      370.09     28.55 o 
   0  10   9      107.21      100.24     12.37 o 
   1  10   9      318.19      299.37     16.42 o 
   2  10   9        2.87        2.33      2.24 o 
   3  10   9      105.44       98.23      7.17 o 
   4  10   9      442.60      513.85     31.43 o 
   5  10   9      127.49      137.16      6.82 o 
   1  11   9       43.80       51.82      5.71 o 
   2  11   9      407.90      430.15     27.10 o 
   3  11   9        4.76        3.63      3.51 o 
  -1  -2  10       73.28       67.68      8.46 o 
   0  -2  10       30.79       33.94      6.07 o 
   1  -2  10      191.86      168.69     14.08 o 
  -4  -1  10        3.51        7.10      3.33 o 
  -3  -1  10      350.93      333.12     21.52 o 
   0  -1  10        1.13        2.65      1.78 o 
   1  -1  10        0.74       -0.24      2.33 o 
  -4   0  10      148.47      154.12     10.72 o 
  -3   0  10        1.42        1.25      2.36 o 
  -2   0  10      601.53      568.36     23.32 o 
   0   0  10       50.30       65.46      5.74 o 
   2   0  10       35.91       27.73      5.49 o 
   3   0  10      193.82      209.43     17.15 o 
  -4   1  10      132.78      117.04     10.55 o 
  -3   1  10      348.89      334.81     25.81 o 
  -2   1  10       67.16       65.21      5.79 o 
  -1   1  10      218.52      210.97     12.68 o 
   1   1  10      114.85      113.78      6.97 o 
   2   1  10       31.70       36.77      4.25 o 
   3   1  10       11.38       12.84      3.28 o 
   4   1  10      230.60      247.23     12.96 o 
  -4   2  10      783.66      811.00     49.73 o 
  -3   2  10       95.29       96.98      6.83 o 
  -2   2  10      235.49      238.66     15.09 o 
  -1   2  10       41.51       34.36      4.41 o 
   0   2  10     1095.73     1114.92     44.68 o 
   1   2  10      177.37      193.95      8.20 o 
   2   2  10      274.77      297.96     13.17 o 
   3   2  10        3.29        1.06      2.40 o 
   4   2  10        6.52        9.59      4.69 o 
  -4   3  10       95.67       91.85      9.85 o 
  -3   3  10      831.01      854.54     34.24 o 
  -2   3  10       57.53       52.41      6.18 o 
  -1   3  10      354.59      372.41     17.56 o 
   0   3  10      102.22       93.22      6.00 o 
   1   3  10      445.20      431.62     17.24 o 
   2   3  10      260.01      297.10     12.61 o 
   3   3  10      222.74      232.02     10.92 o 
   4   3  10       56.72       64.94      6.55 o 
   5   3  10        2.22        5.20      2.84 o 
  -4   4  10      114.81      119.74     11.23 o 
  -3   4  10      352.60      337.29     16.33 o 
  -2   4  10      956.30      952.01     51.89 o 
  -1   4  10      468.09      451.79     40.30 o 
   0   4  10      420.38      423.88     22.37 o 
   1   4  10       27.99       34.14      6.47 o 
   2   4  10      341.60      350.18     29.80 o 
   3   4  10      106.44      125.28      8.60 o 
   4   4  10      134.74      140.02      7.41 o 
   5   4  10       34.75       38.26     10.45 o 
  -4   5  10      737.55      736.83     44.17 o 
  -3   5  10       44.69       46.61      6.00 o 
  -2   5  10       39.82       36.45      4.05 o 
  -1   5  10      482.50      487.05     31.67 o 
   0   5  10      149.25      147.75      6.69 o 
   1   5  10      318.04      316.11     13.42 o 
   2   5  10        2.32        2.21      1.51 o 
   3   5  10      299.56      288.27     19.85 o 
   4   5  10      166.62      162.10      7.43 o 
   5   5  10      220.71      211.51     11.48 o 
  -4   6  10       45.05       48.21      7.99 o 
  -3   6  10     1290.87     1208.47     69.90 o 
  -2   6  10       67.39       62.72      4.96 o 
  -1   6  10      190.60      184.66     10.72 o 
   0   6  10      497.58      468.16     15.09 o 
   1   6  10     1472.77     1431.45     40.93 o 
   2   6  10      276.58      280.10     15.63 o 
   3   6  10        6.47        8.63      2.71 o 
   4   6  10      263.13      240.11      9.89 o 
   5   6  10       13.04        7.53      2.90 o 
  -3   7  10        4.29        7.86      3.01 o 
  -2   7  10      978.48      991.91     55.15 o 
  -1   7  10        1.20        2.78      4.52 o 
   0   7  10       74.40       72.32      4.77 o 
   1   7  10      619.91      595.13     18.71 o 
   2   7  10      474.90      461.30     22.32 o 
   3   7  10      272.07      264.14     11.87 o 
   4   7  10        5.75        6.91      4.11 o 
   5   7  10       53.97       53.22      8.23 o 
  -2   8  10       37.64       44.17      6.10 o 
  -1   8  10      869.21      878.58     61.47 o 
   0   8  10        9.15        7.81      2.96 o 
   1   8  10       42.44       50.70      8.27 o 
   2   8  10       76.50       75.80      7.03 o 
   3   8  10      514.07      498.49     21.68 o 
   4   8  10      125.18      118.03     13.56 o 
   5   8  10       18.03       19.63      6.44 o 
  -2   9  10       69.19       81.58      6.27 o 
  -1   9  10      191.54      200.31     10.75 o 
   0   9  10      834.82      799.59     58.44 o 
   1   9  10       26.57       28.13      4.19 o 
   2   9  10        0.13        1.17      1.72 o 
   3   9  10      170.11      169.43     10.49 o 
   4   9  10      380.28      403.12     19.38 o 
   5   9  10      133.86      140.31      8.33 o 
   0  10  10      330.12      336.16     15.69 o 
   1  10  10      416.93      393.13     18.49 o 
   2  10  10       18.20       16.03      3.34 o 
   3  10  10       14.15       21.27      4.70 o 
   4  10  10       62.93       61.57      5.81 o 
  -3   0  11       12.17        9.17      3.86 o 
   2   0  11        0.24        1.58      2.40 o 
  -3   1  11      518.31      509.03     31.31 o 
  -2   1  11        1.65        2.33      2.64 o 
   2   1  11       34.46       27.26      5.24 o 
   3   1  11        5.72        4.30      4.41 o 
  -3   2  11      897.83      863.57     52.38 o 
  -2   2  11      534.92      525.79     38.12 o 
  -1   2  11      124.98      126.45      8.03 o 
   2   2  11      313.89      365.53     28.15 o 
   3   2  11       11.13        9.83      2.50 o 
  -3   3  11       32.33       17.55      5.49 o 
  -2   3  11      830.40      855.72     60.66 o 
  -1   3  11      463.16      446.97     19.46 o 
   0   3  11       41.93       57.13      5.83 o 
   1   3  11       59.27       44.86      4.96 o 
   3   3  11      304.73      328.16     17.89 o 
   4   3  11       28.81       25.31      5.88 o 
  -3   4  11       63.59       59.08      8.08 o 
  -2   4  11       32.79       23.05      4.51 o 
  -1   4  11      592.59      580.84     24.53 o 
   0   4  11      238.61      235.06     12.61 o 
   1   4  11      119.38      121.79      4.71 o 
   2   4  11        1.84        2.57      2.07 o 
   3   4  11       38.45       45.08      5.55 o 
   4   4  11      208.41      221.00     11.78 o 
  -3   5  11      143.19      138.30     12.26 o 
  -2   5  11      110.75       97.95     10.33 o 
  -1   5  11       26.73       32.62      3.85 o 
   0   5  11      946.41      950.99     70.82 o 
   1   5  11      544.87      530.80     21.22 o 
   2   5  11      381.12      359.50     11.81 o 
   4   5  11       27.03       24.99      4.41 o 
  -3   6  11      252.19      214.40     16.43 o 
  -2   6  11        5.39        0.61      1.78 o 
  -1   6  11       57.42       53.36      4.83 o 
   0   6  11        3.05        0.89      1.46 o 
   1   6  11      714.14      704.74     20.90 o 
   2   6  11      154.34      147.08      6.82 o 
   3   6  11      177.43      150.95      8.96 o 
   5   6  11       85.61       85.35      6.39 o 
  -2   7  11      414.32      417.33     30.41 o 
  -1   7  11      425.29      410.86     34.94 o 
   0   7  11      200.48      197.17     12.00 o 
   1   7  11        0.31       -0.22      4.17 o 
   2   7  11      282.60      275.81     21.65 o 
   3   7  11       12.67       11.55      6.85 o 
   4   7  11       77.59       79.54      8.06 o 
  -2   8  11      438.34      424.08     39.12 o 
  -1   8  11      281.74      278.09     17.70 o 
   0   8  11      221.70      212.32     12.43 o 
   1   8  11      102.06      101.70      7.42 o 
   2   8  11       15.11       27.24      4.01 o 
   3   8  11      330.84      333.83     22.52 o 
   4   8  11       42.26       44.50      4.85 o 
  -1   9  11      218.70      208.41     14.74 o 
   0   9  11      316.02      309.48     15.05 o 
   1   9  11      555.32      570.99     25.62 o 
   2   9  11       50.65       51.06      7.02 o 
   3   9  11        5.21        4.69      2.61 o 
   4   9  11      192.47      193.66     10.75 o 
   1  10  11      101.13       95.08      6.46 o 
   2  10  11      135.61      145.80     11.41 o 
  -2   2  12        1.43        2.94      2.31 o 
  -2   3  12      197.44      198.82     14.49 o 
  -1   3  12       49.48       48.92      6.28 o 
  -2   4  12       33.23       22.19      6.39 o 
  -1   4  12      207.55      212.47     15.16 o 
   0   4  12       44.14       50.51      7.20 o 
   2   4  12       48.43       41.70      5.95 o 
  -2   5  12       31.09       24.98      8.12 o 
  -1   5  12        0.13        3.13      3.40 o 
   0   5  12      109.72      112.06     10.21 o 
   1   5  12       69.86       65.15      4.82 o 
   2   5  12      154.20      166.11     13.51 o 
   3   5  12        0.32        4.35      3.50 o 
  -2   6  12      618.04      591.73     35.99 o 
  -1   6  12      223.66      226.80     16.58 o 
   0   6  12        7.16       10.27      3.12 o 
   1   6  12       74.09       66.13      6.37 o 
   2   6  12      256.58      229.93     11.67 o 
   3   6  12      200.93      196.05     14.50 o 
  -1   7  12     1011.58      982.49    120.21 o 
   0   7  12        5.06        4.67      4.08 o 
   1   7  12        0.46        3.46      1.81 o 
   2   7  12       90.39       84.30     11.02 o 
   3   7  12      172.35      149.01     10.45 o 
   0   8  12      382.26      380.29     17.49 o 
   1   8  12       73.39       72.79      5.86 o 
   2   8  12       32.90       46.09     11.66 o 
   3   8  12       38.87       34.36      6.06 o 
                                                 
